# Supplementary material for: The adaptability of grassland soil microbiomes to resource and stress shifts is mainly accomplished by niche conservatism under nitrogen deposition
Source: ISME Commun. 2025 Nov 20;5(1):ycaf215. doi: 10.1093/ismeco/ycaf215 (PMC12704437; doi:10.1093/ismeco/ycaf215)
Supplement: Supplementary_Table_4_KOs_and_Y-A-S_category_in_this_study_ycaf215 [file supplementary_table_4_kos_and_y-a-s_category_in_this_study_ycaf215.xlsx]

## Sheet: KOs focused_in_this_study
This sheet contains the KOs and functions that focused in this study
KO	Description	Pathway_ID	Level2/3_functions
K00611	OTC, argF, argI; ornithine carbamoyltransferase [EC:2.1.3.3]	09105	Amino acid metabolism (Y)
K09065	argF; N-acetylornithine carbamoyltransferase [EC:2.1.3.9]	09105	Amino acid metabolism (Y)
K01940	argG, ASS1; argininosuccinate synthase [EC:6.3.4.5]	09105	Amino acid metabolism (Y)
K01755	argH, ASL; argininosuccinate lyase [EC:4.3.2.1]	09105	Amino acid metabolism (Y)
K14681	argHA; argininosuccinate lyase / amino-acid N-acetyltransferase [EC:4.3.2.1 2.3.1.1]	09105	Amino acid metabolism (Y)
K01476	E3.5.3.1, rocF, arg; arginase [EC:3.5.3.1]	09105	Amino acid metabolism (Y)
K01941	E6.3.4.6; urea carboxylase [EC:6.3.4.6]	09105	Amino acid metabolism (Y)
K01457	atzF; allophanate hydrolase [EC:3.5.1.54]	09105	Amino acid metabolism (Y)
K14541	DUR1; urea carboxylase / allophanate hydrolase [EC:6.3.4.6 3.5.1.54]	09105	Amino acid metabolism (Y)
K01427	URE; urease [EC:3.5.1.5]	09105	Amino acid metabolism (Y)
K01428	ureC; urease subunit alpha [EC:3.5.1.5]	09105	Amino acid metabolism (Y)
K01429	ureB; urease subunit beta [EC:3.5.1.5]	09105	Amino acid metabolism (Y)
K01430	ureA; urease subunit gamma [EC:3.5.1.5]	09105	Amino acid metabolism (Y)
K14048	ureAB; urease subunit gamma/beta [EC:3.5.1.5]	09105	Amino acid metabolism (Y)
K01478	arcA; arginine deiminase [EC:3.5.3.6]	09105	Amino acid metabolism (Y)
K13240	NOS1; nitric-oxide synthase, brain [EC:1.14.13.39]	09105	Amino acid metabolism (Y)
K13241	NOS2; nitric-oxide synthase, inducible [EC:1.14.13.39]	09105	Amino acid metabolism (Y)
K13242	NOS3; nitric-oxide synthase, endothelial [EC:1.14.13.39]	09105	Amino acid metabolism (Y)
K13427	NOA1; nitric-oxide synthase, plant [EC:1.14.13.39]	09105	Amino acid metabolism (Y)
K00491	nos; nitric-oxide synthase, bacterial [EC:1.14.14.47]	09105	Amino acid metabolism (Y)
K01425	glsA, GLS; glutaminase [EC:3.5.1.2]	09105	Amino acid metabolism (Y)
K23265	purQ; phosphoribosylformylglycinamidine synthase subunit PurQ / glutaminase [EC:6.3.5.3 3.5.1.2]	09105	Amino acid metabolism (Y)
K05597	aspQ, ansB, ansA; glutamin-(asparagin-)ase [EC:3.5.1.38]	09105	Amino acid metabolism (Y)
K01915	glnA, GLUL; glutamine synthetase [EC:6.3.1.2]	09105	Amino acid metabolism (Y)
K15371	GDH2; glutamate dehydrogenase [EC:1.4.1.2]	09105	Amino acid metabolism (Y)
K00260	gudB, rocG; glutamate dehydrogenase [EC:1.4.1.2]	09105	Amino acid metabolism (Y)
K00261	GLUD1_2, gdhA; glutamate dehydrogenase (NAD(P)+) [EC:1.4.1.3]	09105	Amino acid metabolism (Y)
K00262	E1.4.1.4, gdhA; glutamate dehydrogenase (NADP+) [EC:1.4.1.4]	09105	Amino acid metabolism (Y)
K01948	CPS1; carbamoyl-phosphate synthase (ammonia) [EC:6.3.4.16]	09105	Amino acid metabolism (Y)
K00926	arcC; carbamate kinase [EC:2.7.2.2]	09105	Amino acid metabolism (Y)
K14454	GOT1; aspartate aminotransferase, cytoplasmic [EC:2.6.1.1]	09105	Amino acid metabolism (Y)
K14455	GOT2; aspartate aminotransferase, mitochondrial [EC:2.6.1.1]	09105	Amino acid metabolism (Y)
K00811	ASP5; aspartate aminotransferase, chloroplastic [EC:2.6.1.1]	09105	Amino acid metabolism (Y)
K00812	aspB; aspartate aminotransferase [EC:2.6.1.1]	09105	Amino acid metabolism (Y)
K00813	aspC; aspartate aminotransferase [EC:2.6.1.1]	09105	Amino acid metabolism (Y)
K11358	yhdR; aspartate aminotransferase [EC:2.6.1.1]	09105	Amino acid metabolism (Y)
K00814	GPT, ALT; alanine transaminase [EC:2.6.1.2]	09105	Amino acid metabolism (Y)
K14260	alaA; alanine-synthesizing transaminase [EC:2.6.1.66 2.6.1.2]	09105	Amino acid metabolism (Y)
K14272	GGAT; glutamate--glyoxylate aminotransferase [EC:2.6.1.4 2.6.1.2 2.6.1.44]	09105	Amino acid metabolism (Y)
K11067	NAGS; N-acetylglutamate synthase [EC:2.3.1.1]	09105	Amino acid metabolism (Y)
K00618	ARG2; amino-acid N-acetyltransferase [EC:2.3.1.1]	09105	Amino acid metabolism (Y)
K00619	argA; amino-acid N-acetyltransferase [EC:2.3.1.1]	09105	Amino acid metabolism (Y)
K14682	argAB; amino-acid N-acetyltransferase [EC:2.3.1.1]	09105	Amino acid metabolism (Y)
K00620	argJ; glutamate N-acetyltransferase / amino-acid N-acetyltransferase [EC:2.3.1.35 2.3.1.1]	09105	Amino acid metabolism (Y)
K22476	K22476; N-acetylglutamate synthase [EC:2.3.1.1]	09105	Amino acid metabolism (Y)
K22477	argO; N-acetylglutamate synthase [EC:2.3.1.1]	09105	Amino acid metabolism (Y)
K22478	K22478; bifunctional N-acetylglutamate synthase/kinase [EC:2.3.1.1 2.7.2.8]	09105	Amino acid metabolism (Y)
K00930	argB; acetylglutamate kinase [EC:2.7.2.8]	09105	Amino acid metabolism (Y)
K00145	argC; N-acetyl-gamma-glutamyl-phosphate reductase [EC:1.2.1.38]	09105	Amino acid metabolism (Y)
K12659	ARG56; N-acetyl-gamma-glutamyl-phosphate reductase / acetylglutamate kinase [EC:1.2.1.38 2.7.2.8]	09105	Amino acid metabolism (Y)
K00818	E2.6.1.11, argD; acetylornithine aminotransferase [EC:2.6.1.11]	09105	Amino acid metabolism (Y)
K00821	argD; acetylornithine/N-succinyldiaminopimelate aminotransferase [EC:2.6.1.11 2.6.1.17]	09105	Amino acid metabolism (Y)
K14677	ACY1; aminoacylase [EC:3.5.1.14]	09105	Amino acid metabolism (Y)
K01438	argE; acetylornithine deacetylase [EC:3.5.1.16]	09105	Amino acid metabolism (Y)
K05826	lysW, argW; alpha-aminoadipate/glutamate carrier protein LysW	09105	Amino acid metabolism (Y)
K19412	argX; glutamate---[amino group carrier protein] ligase [EC:6.3.2.60]	09105	Amino acid metabolism (Y)
K25032	K25032; alpha-aminoadipate-LysW ligase/glutamate-LysW ligase [EC:6.3.2.43 6.3.2.60]	09105	Amino acid metabolism (Y)
K05828	lysZ, argB; [amino group carrier protein]-L-2-aminoadipate/L-glutamate 6-kinase [EC:2.7.2.17 2.7.2.19]	09105	Amino acid metabolism (Y)
K05829	lysY, argC; [amino group carrier protein]-6-phospho-L-2-aminoadipate/5-phospho-L-glutamate reductase [EC:1.2.1.103 1.2.1.106]	09105	Amino acid metabolism (Y)
K05830	lysJ, argD; [amino-group carrier protein]-gamma-(L-lysyl/L-ornithyl)-L-glutamate aminotransferase [EC:2.6.1.118 2.6.1.124]	09105	Amino acid metabolism (Y)
K05831	lysK, argE; [amino group carrier protein]-lysine/ornithine hydrolase [EC:3.5.1.130 3.5.1.132]	09105	Amino acid metabolism (Y)
K14454	GOT1; aspartate aminotransferase, cytoplasmic [EC:2.6.1.1]	09105	Amino acid metabolism (Y)
K14455	GOT2; aspartate aminotransferase, mitochondrial [EC:2.6.1.1]	09105	Amino acid metabolism (Y)
K00811	ASP5; aspartate aminotransferase, chloroplastic [EC:2.6.1.1]	09105	Amino acid metabolism (Y)
K00812	aspB; aspartate aminotransferase [EC:2.6.1.1]	09105	Amino acid metabolism (Y)
K00813	aspC; aspartate aminotransferase [EC:2.6.1.1]	09105	Amino acid metabolism (Y)
K11358	yhdR; aspartate aminotransferase [EC:2.6.1.1]	09105	Amino acid metabolism (Y)
K03334	IL4I1; L-amino-acid oxidase [EC:1.4.3.2]	09105	Amino acid metabolism (Y)
K00278	nadB; L-aspartate oxidase [EC:1.4.3.16]	09105	Amino acid metabolism (Y)
K01779	racD; aspartate racemase [EC:5.1.1.13]	09105	Amino acid metabolism (Y)
K00272	DDO; D-aspartate oxidase [EC:1.4.3.1]	09105	Amino acid metabolism (Y)
K01424	E3.5.1.1, ansA, ansB; L-asparaginase [EC:3.5.1.1]	09105	Amino acid metabolism (Y)
K13051	ASRGL1, iaaA; L-asparaginase / beta-aspartyl-peptidase [EC:3.5.1.1 3.4.19.5]	09105	Amino acid metabolism (Y)
K05597	aspQ, ansB, ansA; glutamin-(asparagin-)ase [EC:3.5.1.38]	09105	Amino acid metabolism (Y)
K01914	asnA; aspartate--ammonia ligase [EC:6.3.1.1]	09105	Amino acid metabolism (Y)
K01953	asnB, ASNS; asparagine synthase (glutamine-hydrolysing) [EC:6.3.5.4]	09105	Amino acid metabolism (Y)
K22457	E2.6.1.14; asparagine---oxo-acid transaminase [EC:2.6.1.14]	09105	Amino acid metabolism (Y)
K13566	NIT2, yafV; omega-amidase [EC:3.5.1.3]	09105	Amino acid metabolism (Y)
K09758	asdA; aspartate 4-decarboxylase [EC:4.1.1.12]	09105	Amino acid metabolism (Y)
K00814	GPT, ALT; alanine transaminase [EC:2.6.1.2]	09105	Amino acid metabolism (Y)
K14260	alaA; alanine-synthesizing transaminase [EC:2.6.1.66 2.6.1.2]	09105	Amino acid metabolism (Y)
K00830	AGXT; alanine-glyoxylate transaminase / serine-glyoxylate transaminase / serine-pyruvate transaminase [EC:2.6.1.44 2.6.1.45 2.6.1.51]	09105	Amino acid metabolism (Y)
K00827	AGXT2; alanine-glyoxylate transaminase / (R)-3-amino-2-methylpropionate-pyruvate transaminase [EC:2.6.1.44 2.6.1.40]	09105	Amino acid metabolism (Y)
K14272	GGAT; glutamate--glyoxylate aminotransferase [EC:2.6.1.4 2.6.1.2 2.6.1.44]	09105	Amino acid metabolism (Y)
K00259	ald; alanine dehydrogenase [EC:1.4.1.1]	09105	Amino acid metabolism (Y)
K19244	ala; alanine dehydrogenase [EC:1.4.1.1]	09105	Amino acid metabolism (Y)
K01744	aspA; aspartate ammonia-lyase [EC:4.3.1.1]	09105	Amino acid metabolism (Y)
K01940	argG, ASS1; argininosuccinate synthase [EC:6.3.4.5]	09105	Amino acid metabolism (Y)
K01755	argH, ASL; argininosuccinate lyase [EC:4.3.2.1]	09105	Amino acid metabolism (Y)
K14681	argHA; argininosuccinate lyase / amino-acid N-acetyltransferase [EC:4.3.2.1 2.3.1.1]	09105	Amino acid metabolism (Y)
K01939	purA, ADSS; adenylosuccinate synthase [EC:6.3.4.4]	09105	Amino acid metabolism (Y)
K01756	purB, ADSL; adenylosuccinate lyase [EC:4.3.2.2]	09105	Amino acid metabolism (Y)
K18309	NAT8L; aspartate N-acetyltransferase [EC:2.3.1.17]	09105	Amino acid metabolism (Y)
K18310	RIMKLB, NAAGS-I; beta-citrylglutamate/N-acetylaspartylglutamate synthase [EC:6.3.1.17 6.3.2.41]	09105	Amino acid metabolism (Y)
K18311	RIMKLA, NAAGS-II; N-acetylaspartylglutamate/N-acetylaspartylglutamylglutamate synthase [EC:6.3.2.41 6.3.2.42]	09105	Amino acid metabolism (Y)
K14592	FOLH1, GCPII; glutamate carboxypeptidase II (folate hydrolase 1) [EC:3.4.17.21]	09105	Amino acid metabolism (Y)
K01437	ASPA, aspA; aspartoacylase [EC:3.5.1.15]	09105	Amino acid metabolism (Y)
K00609	pyrB, PYR2; aspartate carbamoyltransferase catalytic subunit [EC:2.1.3.2]	09105	Amino acid metabolism (Y)
K00610	pyrI; aspartate carbamoyltransferase regulatory subunit	09105	Amino acid metabolism (Y)
K00608	pyrBI; aspartate carbamoyltransferase [EC:2.1.3.2]	09105	Amino acid metabolism (Y)
K01580	E4.1.1.15, gadB, gadA, GAD; glutamate decarboxylase [EC:4.1.1.15]	09105	Amino acid metabolism (Y)
K00823	puuE; 4-aminobutyrate aminotransferase [EC:2.6.1.19]	09105	Amino acid metabolism (Y)
K14268	davT, gabT; 5-aminovalerate/4-aminobutyrate aminotransferase [EC:2.6.1.48 2.6.1.19]	09105	Amino acid metabolism (Y)
K07250	gabT; 4-aminobutyrate aminotransferase / (S)-3-amino-2-methylpropionate transaminase / 5-aminovalerate transaminase [EC:2.6.1.19 2.6.1.22 2.6.1.48]	09105	Amino acid metabolism (Y)
K13524	ABAT; 4-aminobutyrate aminotransferase / (S)-3-amino-2-methylpropionate transaminase [EC:2.6.1.19 2.6.1.22]	09105	Amino acid metabolism (Y)
K16871	POP2; 4-aminobutyrate---pyruvate transaminase [EC:2.6.1.96]	09105	Amino acid metabolism (Y)
K00135	gabD; succinate-semialdehyde dehydrogenase / glutarate-semialdehyde dehydrogenase [EC:1.2.1.16 1.2.1.79 1.2.1.20]	09105	Amino acid metabolism (Y)
K00139	ALDH5A1; succinate-semialdehyde dehydrogenase [EC:1.2.1.24]	09105	Amino acid metabolism (Y)
K17761	SSADH; succinate-semialdehyde dehydrogenase, mitochondrial [EC:1.2.1.24]	09105	Amino acid metabolism (Y)
K08324	sad; succinate-semialdehyde dehydrogenase [EC:1.2.1.16 1.2.1.24]	09105	Amino acid metabolism (Y)
K00264	GLT1; glutamate synthase (NADH) [EC:1.4.1.14]	09105	Amino acid metabolism (Y)
K00265	gltB; glutamate synthase (NADPH) large chain [EC:1.4.1.13]	09105	Amino acid metabolism (Y)
K00266	gltD; glutamate synthase (NADPH) small chain [EC:1.4.1.13]	09105	Amino acid metabolism (Y)
K15371	GDH2; glutamate dehydrogenase [EC:1.4.1.2]	09105	Amino acid metabolism (Y)
K00260	gudB, rocG; glutamate dehydrogenase [EC:1.4.1.2]	09105	Amino acid metabolism (Y)
K00261	GLUD1_2, gdhA; glutamate dehydrogenase (NAD(P)+) [EC:1.4.1.3]	09105	Amino acid metabolism (Y)
K00262	E1.4.1.4, gdhA; glutamate dehydrogenase (NADP+) [EC:1.4.1.4]	09105	Amino acid metabolism (Y)
K00294	E1.2.1.88; 1-pyrroline-5-carboxylate dehydrogenase [EC:1.2.1.88]	09105	Amino acid metabolism (Y)
K13821	putA; RHH-type transcriptional regulator, proline utilization regulon repressor / proline dehydrogenase / delta 1-pyrroline-5-carboxylate dehydrogenase [EC:1.5.5.2 1.2.1.88]	09105	Amino acid metabolism (Y)
K01915	glnA, GLUL; glutamine synthetase [EC:6.3.1.2]	09105	Amino acid metabolism (Y)
K11540	CAD; carbamoyl-phosphate synthase / aspartate carbamoyltransferase / dihydroorotase [EC:6.3.5.5 2.1.3.2 3.5.2.3]	09105	Amino acid metabolism (Y)
K11541	URA2; carbamoyl-phosphate synthase / aspartate carbamoyltransferase [EC:6.3.5.5 2.1.3.2]	09105	Amino acid metabolism (Y)
K01954	K01954; carbamoyl-phosphate synthase [EC:6.3.5.5]	09105	Amino acid metabolism (Y)
K01955	carB, CPA2; carbamoyl-phosphate synthase large subunit [EC:6.3.5.5]	09105	Amino acid metabolism (Y)
K01956	carA, CPA1; carbamoyl-phosphate synthase small subunit [EC:6.3.5.5]	09105	Amino acid metabolism (Y)
K01425	glsA, GLS; glutaminase [EC:3.5.1.2]	09105	Amino acid metabolism (Y)
K23265	purQ; phosphoribosylformylglycinamidine synthase subunit PurQ / glutaminase [EC:6.3.5.3 3.5.1.2]	09105	Amino acid metabolism (Y)
K01948	CPS1; carbamoyl-phosphate synthase (ammonia) [EC:6.3.4.16]	09105	Amino acid metabolism (Y)
K08590	nit; 2-oxoglutaramate amidase [EC:3.5.1.111]	09105	Amino acid metabolism (Y)
K00820	glmS, GFPT; glutamine---fructose-6-phosphate transaminase (isomerizing) [EC:2.6.1.16]	09105	Amino acid metabolism (Y)
K00764	purF, PPAT; amidophosphoribosyltransferase [EC:2.4.2.14]	09105	Amino acid metabolism (Y)
K00928	lysC; aspartate kinase [EC:2.7.2.4]	09105	Amino acid metabolism (Y)
K12524	thrA; bifunctional aspartokinase / homoserine dehydrogenase 1 [EC:2.7.2.4 1.1.1.3]	09105	Amino acid metabolism (Y)
K12525	metL; bifunctional aspartokinase / homoserine dehydrogenase 2 [EC:2.7.2.4 1.1.1.3]	09105	Amino acid metabolism (Y)
K12526	lysAC; bifunctional diaminopimelate decarboxylase / aspartate kinase [EC:4.1.1.20 2.7.2.4]	09105	Amino acid metabolism (Y)
K00133	asd; aspartate-semialdehyde dehydrogenase [EC:1.2.1.11]	09105	Amino acid metabolism (Y)
K00003	hom; homoserine dehydrogenase [EC:1.1.1.3]	09105	Amino acid metabolism (Y)
K00872	thrB; homoserine kinase [EC:2.7.1.39]	09105	Amino acid metabolism (Y)
K02204	thrB2; homoserine kinase type II [EC:2.7.1.39]	09105	Amino acid metabolism (Y)
K02203	thrH; phosphoserine / homoserine phosphotransferase [EC:3.1.3.3 2.7.1.39]	09105	Amino acid metabolism (Y)
K01733	thrC; threonine synthase [EC:4.2.3.1]	09105	Amino acid metabolism (Y)
K01620	ltaE; threonine aldolase [EC:4.1.2.48]	09105	Amino acid metabolism (Y)
K00600	glyA, SHMT; glycine hydroxymethyltransferase [EC:2.1.2.1]	09105	Amino acid metabolism (Y)
K00830	AGXT; alanine-glyoxylate transaminase / serine-glyoxylate transaminase / serine-pyruvate transaminase [EC:2.6.1.44 2.6.1.45 2.6.1.51]	09105	Amino acid metabolism (Y)
K00018	hprA; glycerate dehydrogenase [EC:1.1.1.29]	09105	Amino acid metabolism (Y)
K15893	HPR1; glycerate dehydrogenase [EC:1.1.1.29]	09105	Amino acid metabolism (Y)
K15919	HPR2_3; glyoxylate/hydroxypyruvate reductase [EC:1.1.1.79 1.1.1.81]	09105	Amino acid metabolism (Y)
K00049	GRHPR; glyoxylate/hydroxypyruvate reductase [EC:1.1.1.79 1.1.1.81]	09105	Amino acid metabolism (Y)
K12972	ghrA; glyoxylate/hydroxypyruvate reductase [EC:1.1.1.79 1.1.1.81]	09105	Amino acid metabolism (Y)
K00090	ghrB; glyoxylate/hydroxypyruvate/2-ketogluconate reductase [EC:1.1.1.79 1.1.1.81 1.1.1.215]	09105	Amino acid metabolism (Y)
K22982	K22982; hydroxypyruvate reductase [EC:1.1.1.81]	09105	Amino acid metabolism (Y)
K00865	glxK, garK; glycerate 2-kinase [EC:2.7.1.165]	09105	Amino acid metabolism (Y)
K11529	gck, gckA, GLYCTK; glycerate 2-kinase [EC:2.7.1.165]	09105	Amino acid metabolism (Y)
K01834	PGAM, gpmA; 2,3-bisphosphoglycerate-dependent phosphoglycerate mutase [EC:5.4.2.11]	09105	Amino acid metabolism (Y)
K15634	gpmB; 2,3-bisphosphoglycerate-dependent phosphoglycerate mutase [EC:5.4.2.11]	09105	Amino acid metabolism (Y)
K01837	BPGM; bisphosphoglycerate/phosphoglycerate mutase [EC:5.4.2.4 5.4.2.11]	09105	Amino acid metabolism (Y)
K15633	gpmI; 2,3-bisphosphoglycerate-independent phosphoglycerate mutase [EC:5.4.2.12]	09105	Amino acid metabolism (Y)
K15635	apgM; 2,3-bisphosphoglycerate-independent phosphoglycerate mutase [EC:5.4.2.12]	09105	Amino acid metabolism (Y)
K15918	GLYK; D-glycerate 3-kinase [EC:2.7.1.31]	09105	Amino acid metabolism (Y)
K00058	serA, PHGDH; D-3-phosphoglycerate dehydrogenase / 2-oxoglutarate reductase [EC:1.1.1.95 1.1.1.399]	09105	Amino acid metabolism (Y)
K00831	serC, PSAT1; phosphoserine aminotransferase [EC:2.6.1.52]	09105	Amino acid metabolism (Y)
K01079	serB, PSPH; phosphoserine phosphatase [EC:3.1.3.3]	09105	Amino acid metabolism (Y)
K22305	psp; phosphoserine phosphatase [EC:3.1.3.3]	09105	Amino acid metabolism (Y)
K25528	ysaA; phosphoserine phosphatase [EC:3.1.3.3]	09105	Amino acid metabolism (Y)
K13290	K13290; serine---pyruvate transaminase [EC:2.6.1.51]	09105	Amino acid metabolism (Y)
K20801	ltaA; L-allo-threonine aldolase [EC:4.1.2.49]	09105	Amino acid metabolism (Y)
K16066	ydfG; 3-hydroxy acid dehydrogenase / malonic semialdehyde reductase [EC:1.1.1.381 1.1.1.-]	09105	Amino acid metabolism (Y)
K00639	kbl, GCAT; glycine C-acetyltransferase [EC:2.3.1.29]	09105	Amino acid metabolism (Y)
K00060	tdh; threonine 3-dehydrogenase [EC:1.1.1.103]	09105	Amino acid metabolism (Y)
K15789	TDH; threonine 3-dehydrogenase [EC:1.1.1.103]	09105	Amino acid metabolism (Y)
K00643	E2.3.1.37, ALAS; 5-aminolevulinate synthase [EC:2.3.1.37]	09105	Amino acid metabolism (Y)
K00274	MAO, aofH; monoamine oxidase [EC:1.4.3.4]	09105	Amino acid metabolism (Y)
K00276	AOC3, AOC2, tynA; primary-amine oxidase [EC:1.4.3.21]	09105	Amino acid metabolism (Y)
K00281	GLDC, gcvP; glycine cleavage system P protein (glycine dehydrogenase) [EC:1.4.4.2]	09105	Amino acid metabolism (Y)
K00282	gcvPA; glycine cleavage system P protein (glycine dehydrogenase) subunit 1 [EC:1.4.4.2]	09105	Amino acid metabolism (Y)
K00283	gcvPB; glycine cleavage system P protein (glycine dehydrogenase) subunit 2 [EC:1.4.4.2]	09105	Amino acid metabolism (Y)
K00605	gcvT, AMT; glycine cleavage system T protein (aminomethyltransferase) [EC:2.1.2.10]	09105	Amino acid metabolism (Y)
K00382	DLD, lpd, pdhD; dihydrolipoyl dehydrogenase [EC:1.8.1.4]	09105	Amino acid metabolism (Y)
K02437	gcvH, GCSH; glycine cleavage system H protein	09105	Amino acid metabolism (Y)
K00273	DAO, aao; D-amino-acid oxidase [EC:1.4.3.3]	09105	Amino acid metabolism (Y)
K00827	AGXT2; alanine-glyoxylate transaminase / (R)-3-amino-2-methylpropionate-pyruvate transaminase [EC:2.6.1.44 2.6.1.40]	09105	Amino acid metabolism (Y)
K14272	GGAT; glutamate--glyoxylate aminotransferase [EC:2.6.1.4 2.6.1.2 2.6.1.44]	09105	Amino acid metabolism (Y)
K00613	GATM; glycine amidinotransferase [EC:2.1.4.1]	09105	Amino acid metabolism (Y)
K00542	GAMT; guanidinoacetate N-methyltransferase [EC:2.1.1.2]	09105	Amino acid metabolism (Y)
K08688	E3.5.3.3; creatinase [EC:3.5.3.3]	09105	Amino acid metabolism (Y)
K00998	pssA; CDP-diacylglycerol---serine O-phosphatidyltransferase [EC:2.7.8.8]	09105	Amino acid metabolism (Y)
K17103	CHO1, pssA; CDP-diacylglycerol---serine O-phosphatidyltransferase [EC:2.7.8.8]	09105	Amino acid metabolism (Y)
K00499	CMO; choline monooxygenase [EC:1.14.15.7]	09105	Amino acid metabolism (Y)
K00108	betA, CHDH; choline dehydrogenase [EC:1.1.99.1]	09105	Amino acid metabolism (Y)
K11440	gbsB; choline dehydrogenase [EC:1.1.1.1]	09105	Amino acid metabolism (Y)
K17755	codA; choline oxidase [EC:1.1.3.17]	09105	Amino acid metabolism (Y)
K00130	betB, gbsA; betaine-aldehyde dehydrogenase [EC:1.2.1.8]	09105	Amino acid metabolism (Y)
K14085	ALDH7A1; aldehyde dehydrogenase family 7 member A1 [EC:1.2.1.31 1.2.1.8 1.2.1.3]	09105	Amino acid metabolism (Y)
K00544	BHMT; betaine-homocysteine S-methyltransferase [EC:2.1.1.5]	09105	Amino acid metabolism (Y)
K25220	mtgB; glycine betaine---corrinoid protein Co-methyltransferase [EC:2.1.1.376]	09105	Amino acid metabolism (Y)
K00479	gbcA, bmoA; glycine betaine monooxygenase A [EC:1.14.13.251]	09105	Amino acid metabolism (Y)
K21832	gbcB, bmoB; glycine betaine monooxygenase B [EC:1.14.13.251]	09105	Amino acid metabolism (Y)
K00309	dmg; dimethylglycine oxidase [EC:1.5.3.10]	09105	Amino acid metabolism (Y)
K00315	DMGDH; dimethylglycine dehydrogenase [EC:1.5.8.4]	09105	Amino acid metabolism (Y)
K21833	dgcA, ddhC; N,N-dimethylglycine/sarcosine dehydrogenase [EC:1.5.7.3]	09105	Amino acid metabolism (Y)
K21834	dgcB; N,N-dimethylglycine/sarcosine dehydrogenase ferredoxin subunit	09105	Amino acid metabolism (Y)
K25960	etfA; N,N-dimethylglycine/sarcosine catabolism electron transfer flavoprotein subunit alpha	09105	Amino acid metabolism (Y)
K25961	etfB; N,N-dimethylglycine/sarcosine catabolism electron transfer flavoprotein subunit beta	09105	Amino acid metabolism (Y)
K00301	E1.5.3.1; sarcosine oxidase [EC:1.5.3.1]	09105	Amino acid metabolism (Y)
K00302	soxA; sarcosine oxidase, subunit alpha [EC:1.5.3.24 1.5.3.1]	09105	Amino acid metabolism (Y)
K00303	soxB; sarcosine oxidase, subunit beta [EC:1.5.3.24 1.5.3.1]	09105	Amino acid metabolism (Y)
K00305	soxG; sarcosine oxidase, subunit gamma [EC:1.5.3.24 1.5.3.1]	09105	Amino acid metabolism (Y)
K00304	soxD; sarcosine oxidase, subunit delta [EC:1.5.3.24 1.5.3.1]	09105	Amino acid metabolism (Y)
K00306	PIPOX; sarcosine oxidase / L-pipecolate oxidase [EC:1.5.3.1 1.5.3.7]	09105	Amino acid metabolism (Y)
K00314	SARDH; sarcosine dehydrogenase [EC:1.5.8.3]	09105	Amino acid metabolism (Y)
K00552	GNMT; glycine N-methyltransferase [EC:2.1.1.20]	09105	Amino acid metabolism (Y)
K18896	gsmt; glycine/sarcosine N-methyltransferase [EC:2.1.1.156]	09105	Amino acid metabolism (Y)
K18897	sdmt; sarcosine/dimethylglycine N-methyltransferase [EC:2.1.1.157]	09105	Amino acid metabolism (Y)
K24071	gsmt-sdmt; glycine/sarcosine/dimethylglycine N-methyltransferase [EC:2.1.1.156 2.1.1.157]	09105	Amino acid metabolism (Y)
K13042	bsmB; dimethylglycine N-methyltransferase [EC:2.1.1.161]	09105	Amino acid metabolism (Y)
K01697	CBS; cystathionine beta-synthase [EC:4.2.1.22]	09105	Amino acid metabolism (Y)
K10150	cysO; cysteine synthase / O-phosphoserine sulfhydrylase / cystathionine beta-synthase [EC:2.5.1.47 2.5.1.65 4.2.1.22]	09105	Amino acid metabolism (Y)
K01758	CTH; cystathionine gamma-lyase [EC:4.4.1.1]	09105	Amino acid metabolism (Y)
K17217	mccB; cystathionine gamma-lyase / homocysteine desulfhydrase [EC:4.4.1.1 4.4.1.2]	09105	Amino acid metabolism (Y)
K01752	E4.3.1.17, sdaA, sdaB, tdcG; L-serine dehydratase [EC:4.3.1.17]	09105	Amino acid metabolism (Y)
K01754	E4.3.1.19, ilvA, tdcB; threonine dehydratase [EC:4.3.1.19]	09105	Amino acid metabolism (Y)
K17989	SDS, SDH, CHA1; L-serine/L-threonine ammonia-lyase [EC:4.3.1.17 4.3.1.19]	09105	Amino acid metabolism (Y)
K20498	DSD1; D-serine ammonia-lyase [EC:4.3.1.18]	09105	Amino acid metabolism (Y)
K01753	dsdA; D-serine dehydratase [EC:4.3.1.18]	09105	Amino acid metabolism (Y)
K12235	SRR; serine racemase [EC:5.1.1.18]	09105	Amino acid metabolism (Y)
K25316	racX, ygeA; amino-acid racemase [EC:5.1.1.10]	09105	Amino acid metabolism (Y)
K25317	alr, bsrV; amino-acid racemase [EC:5.1.1.10]	09105	Amino acid metabolism (Y)
K01694	TRP; tryptophan synthase [EC:4.2.1.20]	09105	Amino acid metabolism (Y)
K01695	trpA; tryptophan synthase alpha chain [EC:4.2.1.20]	09105	Amino acid metabolism (Y)
K01696	trpB; tryptophan synthase beta chain [EC:4.2.1.20]	09105	Amino acid metabolism (Y)
K06001	trpB; tryptophan synthase beta chain [EC:4.2.1.20]	09105	Amino acid metabolism (Y)
K00836	ectB, dat; diaminobutyrate-2-oxoglutarate transaminase [EC:2.6.1.76]	09105	Amino acid metabolism (Y)
K06718	ectA; L-2,4-diaminobutyric acid acetyltransferase [EC:2.3.1.178]	09105	Amino acid metabolism (Y)
K06720	ectC; L-ectoine synthase [EC:4.2.1.108]	09105	Amino acid metabolism (Y)
K10674	ectD; ectoine hydroxylase [EC:1.14.11.55]	09105	Amino acid metabolism (Y)
K13745	ddc; L-2,4-diaminobutyrate decarboxylase [EC:4.1.1.86]	09105	Amino acid metabolism (Y)
K15783	doeA; ectoine hydrolase [EC:3.5.4.44]	09105	Amino acid metabolism (Y)
K15784	doeB; N2-acetyl-L-2,4-diaminobutanoate deacetylase [EC:3.5.1.125]	09105	Amino acid metabolism (Y)
K15785	doeD; L-2,4-diaminobutyrate transaminase [EC:2.6.1.76]	09105	Amino acid metabolism (Y)
K15786	doeC; aspartate-semialdehyde dehydrogenase [EC:1.2.1.-]	09105	Amino acid metabolism (Y)
K00640	cysE; serine O-acetyltransferase [EC:2.3.1.30]	09105	Amino acid metabolism (Y)
K23304	cysE; serine O-acetyltransferase [EC:2.3.1.30]	09105	Amino acid metabolism (Y)
K01738	cysK; cysteine synthase [EC:2.5.1.47]	09105	Amino acid metabolism (Y)
K13034	ATCYSC1; L-3-cyanoalanine synthase/ cysteine synthase [EC:2.5.1.47 4.4.1.9]	09105	Amino acid metabolism (Y)
K10150	cysO; cysteine synthase / O-phosphoserine sulfhydrylase / cystathionine beta-synthase [EC:2.5.1.47 2.5.1.65 4.2.1.22]	09105	Amino acid metabolism (Y)
K17069	MET17; O-acetylhomoserine/O-acetylserine sulfhydrylase [EC:2.5.1.49 2.5.1.47]	09105	Amino acid metabolism (Y)
K01758	CTH; cystathionine gamma-lyase [EC:4.4.1.1]	09105	Amino acid metabolism (Y)
K17217	mccB; cystathionine gamma-lyase / homocysteine desulfhydrase [EC:4.4.1.1 4.4.1.2]	09105	Amino acid metabolism (Y)
K00816	CCBL; kynurenine---oxoglutarate transaminase / cysteine-S-conjugate beta-lyase / glutamine---phenylpyruvate transaminase [EC:2.6.1.7 4.4.1.13 2.6.1.64]	09105	Amino acid metabolism (Y)
K01760	metC; cysteine-S-conjugate beta-lyase [EC:4.4.1.13]	09105	Amino acid metabolism (Y)
K14155	patB, malY; cysteine-S-conjugate beta-lyase [EC:4.4.1.13]	09105	Amino acid metabolism (Y)
K21623	CORI3; L-cystine beta-lyase [EC:4.4.1.35]	09105	Amino acid metabolism (Y)
K01697	CBS; cystathionine beta-synthase [EC:4.2.1.22]	09105	Amino acid metabolism (Y)
K17216	mccA; cystathionine beta-synthase (O-acetyl-L-serine) [EC:2.5.1.134]	09105	Amino acid metabolism (Y)
K00544	BHMT; betaine-homocysteine S-methyltransferase [EC:2.1.1.5]	09105	Amino acid metabolism (Y)
K00547	mmuM, BHMT2; homocysteine S-methyltransferase [EC:2.1.1.10]	09105	Amino acid metabolism (Y)
K00548	metH, MTR; 5-methyltetrahydrofolate--homocysteine methyltransferase [EC:2.1.1.13]	09105	Amino acid metabolism (Y)
K24042	yitJ; methionine synthase / methylenetetrahydrofolate reductase (NADH) [EC:2.1.1.13 1.5.1.54]	09105	Amino acid metabolism (Y)
K00549	metE; 5-methyltetrahydropteroyltriglutamate--homocysteine methyltransferase [EC:2.1.1.14]	09105	Amino acid metabolism (Y)
K00789	metK, MAT; S-adenosylmethionine synthetase [EC:2.5.1.6]	09105	Amino acid metabolism (Y)
K01611	speD, AMD1; S-adenosylmethionine decarboxylase [EC:4.1.1.50]	09105	Amino acid metabolism (Y)
K00797	speE, SRM, SPE3; spermidine synthase [EC:2.5.1.16]	09105	Amino acid metabolism (Y)
K24034	SPE3-LYS9; spermidine synthase / saccharopine dehydrogenase (NADP+, L-glutamate-forming) [EC:2.5.1.16 1.5.1.10]	09105	Amino acid metabolism (Y)
K00802	SMS; spermine synthase [EC:2.5.1.22]	09105	Amino acid metabolism (Y)
K13060	lasI; acyl homoserine lactone synthase [EC:2.3.1.184]	09105	Amino acid metabolism (Y)
K13061	rhlI, phzI, solI, cepI, tofI; acyl homoserine lactone synthase [EC:2.3.1.184]	09105	Amino acid metabolism (Y)
K13062	ainS, luxM; acyl homoserine lactone synthase [EC:2.3.1.184]	09105	Amino acid metabolism (Y)
K20248	cinI; acyl homoserine lactone synthase [EC:2.3.1.184]	09105	Amino acid metabolism (Y)
K20249	raiI; acyl homoserine lactone synthase [EC:2.3.1.184]	09105	Amino acid metabolism (Y)
K20250	cciI; acyl homoserine lactone synthase [EC:2.3.1.184]	09105	Amino acid metabolism (Y)
K22954	luxI; acyl homoserine lactone synthase [EC:2.3.1.184]	09105	Amino acid metabolism (Y)
K22955	traI, avsI; acyl homoserine lactone synthase [EC:2.3.1.184]	09105	Amino acid metabolism (Y)
K22956	expI, esaI; acyl homoserine lactone synthase [EC:2.3.1.184]	09105	Amino acid metabolism (Y)
K22957	cviI; acyl homoserine lactone synthase [EC:2.3.1.184]	09105	Amino acid metabolism (Y)
K22968	sinI, avsI; acyl homoserine lactone synthase [EC:2.3.1.184]	09105	Amino acid metabolism (Y)
K05953	NAS; nicotianamine synthase [EC:2.5.1.43]	09105	Amino acid metabolism (Y)
K01243	mtnN, mtn, pfs; adenosylhomocysteine nucleosidase [EC:3.2.2.9]	09105	Amino acid metabolism (Y)
K18284	K18284; adenosylhomocysteine/aminodeoxyfutalosine nucleosidase [EC:3.2.2.9 3.2.2.30]	09105	Amino acid metabolism (Y)
K01244	MTN; 5'-methylthioadenosine nucleosidase [EC:3.2.2.16]	09105	Amino acid metabolism (Y)
K00899	mtnK; 5-methylthioribose kinase [EC:2.7.1.100]	09105	Amino acid metabolism (Y)
K00772	mtaP, MTAP; 5'-methylthioadenosine phosphorylase [EC:2.4.2.28]	09105	Amino acid metabolism (Y)
K05810	LACC1, yfiH; purine-nucleoside/S-methyl-5'-thioadenosine phosphorylase / adenosine deaminase [EC:2.4.2.1 2.4.2.28 3.5.4.4]	09105	Amino acid metabolism (Y)
K12960	mtaD; 5-methylthioadenosine/S-adenosylhomocysteine deaminase [EC:3.5.4.31 3.5.4.28]	09105	Amino acid metabolism (Y)
K19696	mtiP; 5'-methylthioinosine phosphorylase [EC:2.4.2.44]	09105	Amino acid metabolism (Y)
K08963	mtnA; methylthioribose-1-phosphate isomerase [EC:5.3.1.23]	09105	Amino acid metabolism (Y)
K08964	mtnB; methylthioribulose-1-phosphate dehydratase [EC:4.2.1.109]	09105	Amino acid metabolism (Y)
K16054	DEP1; methylthioribulose 1-phosphate dehydratase / enolase-phosphatase E1 [EC:4.2.1.109 3.1.3.77]	09105	Amino acid metabolism (Y)
K08965	mtnW; 2,3-diketo-5-methylthiopentyl-1-phosphate enolase [EC:5.3.2.5]	09105	Amino acid metabolism (Y)
K08966	mtnX; 2-hydroxy-3-keto-5-methylthiopentenyl-1-phosphate phosphatase [EC:3.1.3.87]	09105	Amino acid metabolism (Y)
K09880	mtnC, ENOPH1; enolase-phosphatase E1 [EC:3.1.3.77]	09105	Amino acid metabolism (Y)
K08967	mtnD, mtnZ, ADI1; 1,2-dihydroxy-3-keto-5-methylthiopentene dioxygenase [EC:1.13.11.53 1.13.11.54]	09105	Amino acid metabolism (Y)
K00832	tyrB; aromatic-amino-acid transaminase [EC:2.6.1.57]	09105	Amino acid metabolism (Y)
K00838	ARO8; aromatic amino acid aminotransferase I / 2-aminoadipate transaminase [EC:2.6.1.57 2.6.1.39 2.6.1.27 2.6.1.5]	09105	Amino acid metabolism (Y)
K08969	mtnE, mtnV; L-glutamine---4-(methylsulfanyl)-2-oxobutanoate aminotransferase [EC:2.6.1.117]	09105	Amino acid metabolism (Y)
K23977	GTK; L-glutamine---4-(methylsulfanyl)-2-oxobutanoate aminotransferase [EC:2.6.1.117]	09105	Amino acid metabolism (Y)
K00815	TAT; tyrosine aminotransferase [EC:2.6.1.5]	09105	Amino acid metabolism (Y)
K03334	IL4I1; L-amino-acid oxidase [EC:1.4.3.2]	09105	Amino acid metabolism (Y)
K00837	ISS1, VAS1; aromatic aminotransferase [EC:2.6.1.-]	09105	Amino acid metabolism (Y)
K25035	rlp; S-methyl-5-thioribulose 1-phosphate isomerase [EC:5.3.3.23]	09105	Amino acid metabolism (Y)
K01767	cupin; S-methyl-1-thioxylulose 5-phosphate methylthiotransferase [EC:2.8.4.6]	09105	Amino acid metabolism (Y)
K01761	E4.4.1.11; methionine-gamma-lyase [EC:4.4.1.11]	09105	Amino acid metabolism (Y)
K08968	msrC; L-methionine (R)-S-oxide reductase [EC:1.8.4.14]	09105	Amino acid metabolism (Y)
K00552	GNMT; glycine N-methyltransferase [EC:2.1.1.20]	09105	Amino acid metabolism (Y)
K00558	DNMT1, dcm; DNA (cytosine-5)-methyltransferase 1 [EC:2.1.1.37]	09105	Amino acid metabolism (Y)
K17398	DNMT3A; DNA (cytosine-5)-methyltransferase 3A [EC:2.1.1.37]	09105	Amino acid metabolism (Y)
K17399	DNMT3B; DNA (cytosine-5)-methyltransferase 3B [EC:2.1.1.37]	09105	Amino acid metabolism (Y)
K17462	yrrT; putative AdoMet-dependent methyltransferase [EC:2.1.1.-]	09105	Amino acid metabolism (Y)
K01251	AHCY, ahcY; adenosylhomocysteinase [EC:3.13.2.1]	09105	Amino acid metabolism (Y)
K01566	E3.13.1.9; S-inosyl-L-homocysteine hydrolase [EC:3.13.1.9]	09105	Amino acid metabolism (Y)
K07173	luxS; S-ribosylhomocysteine lyase [EC:4.4.1.21]	09105	Amino acid metabolism (Y)
K20772	ACS1_2_6; 1-aminocyclopropane-1-carboxylate synthase 1/2/6 [EC:4.4.1.14]	09105	Amino acid metabolism (Y)
K01762	ACS; 1-aminocyclopropane-1-carboxylate synthase [EC:4.4.1.14]	09105	Amino acid metabolism (Y)
K05933	E1.14.17.4; aminocyclopropanecarboxylate oxidase [EC:1.14.17.4]	09105	Amino acid metabolism (Y)
K01505	E3.5.99.7; 1-aminocyclopropane-1-carboxylate deaminase [EC:3.5.99.7]	09105	Amino acid metabolism (Y)
K00928	lysC; aspartate kinase [EC:2.7.2.4]	09105	Amino acid metabolism (Y)
K12524	thrA; bifunctional aspartokinase / homoserine dehydrogenase 1 [EC:2.7.2.4 1.1.1.3]	09105	Amino acid metabolism (Y)
K12525	metL; bifunctional aspartokinase / homoserine dehydrogenase 2 [EC:2.7.2.4 1.1.1.3]	09105	Amino acid metabolism (Y)
K12526	lysAC; bifunctional diaminopimelate decarboxylase / aspartate kinase [EC:4.1.1.20 2.7.2.4]	09105	Amino acid metabolism (Y)
K00133	asd; aspartate-semialdehyde dehydrogenase [EC:1.2.1.11]	09105	Amino acid metabolism (Y)
K00003	hom; homoserine dehydrogenase [EC:1.1.1.3]	09105	Amino acid metabolism (Y)
K23975	E2.8.1.16; L-aspartate semialdehyde sulfurtransferase [EC:2.8.1.16]	09105	Amino acid metabolism (Y)
K23976	K23976; L-aspartate semialdehyde sulfurtransferase ferredoxin	09105	Amino acid metabolism (Y)
K00651	metA; homoserine O-succinyltransferase/O-acetyltransferase [EC:2.3.1.46 2.3.1.31]	09105	Amino acid metabolism (Y)
K00641	metX; homoserine O-acetyltransferase/O-succinyltransferase [EC:2.3.1.31 2.3.1.46]	09105	Amino acid metabolism (Y)
K01739	metB; cystathionine gamma-synthase [EC:2.5.1.48]	09105	Amino acid metabolism (Y)
K01740	metY; O-acetylhomoserine (thiol)-lyase [EC:2.5.1.49]	09105	Amino acid metabolism (Y)
K10764	metZ; O-succinylhomoserine sulfhydrylase [EC:2.5.1.-]	09105	Amino acid metabolism (Y)
K00826	E2.6.1.42, ilvE; branched-chain amino acid aminotransferase [EC:2.6.1.42]	09105	Amino acid metabolism (Y)
K00827	AGXT2; alanine-glyoxylate transaminase / (R)-3-amino-2-methylpropionate-pyruvate transaminase [EC:2.6.1.44 2.6.1.40]	09105	Amino acid metabolism (Y)
K11204	GCLC; glutamate--cysteine ligase catalytic subunit [EC:6.3.2.2]	09105	Amino acid metabolism (Y)
K11205	GCLM; glutamate--cysteine ligase regulatory subunit	09105	Amino acid metabolism (Y)
K01919	gshA; glutamate--cysteine ligase [EC:6.3.2.2]	09105	Amino acid metabolism (Y)
K01920	gshB; glutathione synthase [EC:6.3.2.3]	09105	Amino acid metabolism (Y)
K21456	GSS; glutathione synthase [EC:6.3.2.3]	09105	Amino acid metabolism (Y)
K00456	CDO1; cysteine dioxygenase [EC:1.13.11.20]	09105	Amino acid metabolism (Y)
K14454	GOT1; aspartate aminotransferase, cytoplasmic [EC:2.6.1.1]	09105	Amino acid metabolism (Y)
K14455	GOT2; aspartate aminotransferase, mitochondrial [EC:2.6.1.1]	09105	Amino acid metabolism (Y)
K00811	ASP5; aspartate aminotransferase, chloroplastic [EC:2.6.1.1]	09105	Amino acid metabolism (Y)
K00812	aspB; aspartate aminotransferase [EC:2.6.1.1]	09105	Amino acid metabolism (Y)
K00813	aspC; aspartate aminotransferase [EC:2.6.1.1]	09105	Amino acid metabolism (Y)
K11358	yhdR; aspartate aminotransferase [EC:2.6.1.1]	09105	Amino acid metabolism (Y)
K01011	TST, MPST, sseA; thiosulfate/3-mercaptopyruvate sulfurtransferase [EC:2.8.1.1 2.8.1.2]	09105	Amino acid metabolism (Y)
K00016	LDH, ldh; L-lactate dehydrogenase [EC:1.1.1.27]	09105	Amino acid metabolism (Y)
K09758	asdA; aspartate 4-decarboxylase [EC:4.1.1.12]	09105	Amino acid metabolism (Y)
K25316	racX, ygeA; amino-acid racemase [EC:5.1.1.10]	09105	Amino acid metabolism (Y)
K25317	alr, bsrV; amino-acid racemase [EC:5.1.1.10]	09105	Amino acid metabolism (Y)
K05396	dcyD; D-cysteine desulfhydrase [EC:4.4.1.15]	09105	Amino acid metabolism (Y)
K22207	LCD; L-cysteine desulfhydrase [EC:4.4.1.28]	09105	Amino acid metabolism (Y)
K20021	E4.4.1.28; L-cysteine desulfidase [EC:4.4.1.28]	09105	Amino acid metabolism (Y)
K16843	slcC; (S)-sulfolactate dehydrogenase [EC:1.1.1.310]	09105	Amino acid metabolism (Y)
K00024	mdh; malate dehydrogenase [EC:1.1.1.37]	09105	Amino acid metabolism (Y)
K00025	MDH1; malate dehydrogenase [EC:1.1.1.37]	09105	Amino acid metabolism (Y)
K00026	MDH2; malate dehydrogenase [EC:1.1.1.37]	09105	Amino acid metabolism (Y)
K16844	comC; (2R)-3-sulfolactate dehydrogenase (NADP+) [EC:1.1.1.338]	09105	Amino acid metabolism (Y)
K16845	suyA; (2R)-sulfolactate sulfo-lyase subunit alpha [EC:4.4.1.24]	09105	Amino acid metabolism (Y)
K16846	suyB; (2R)-sulfolactate sulfo-lyase subunit beta [EC:4.4.1.24]	09105	Amino acid metabolism (Y)
K17950	cuyA; L-cysteate sulfo-lyase [EC:4.4.1.25]	09105	Amino acid metabolism (Y)
K01752	E4.3.1.17, sdaA, sdaB, tdcG; L-serine dehydratase [EC:4.3.1.17]	09105	Amino acid metabolism (Y)
K17989	SDS, SDH, CHA1; L-serine/L-threonine ammonia-lyase [EC:4.3.1.17 4.3.1.19]	09105	Amino acid metabolism (Y)
K12339	cysM; S-sulfo-L-cysteine synthase (O-acetyl-L-serine-dependent) [EC:2.5.1.144]	09105	Amino acid metabolism (Y)
K22846	CS26; S-sulfo-L-cysteine synthase (O-acetyl-L-serine-dependent) [EC:2.5.1.144]	09105	Amino acid metabolism (Y)
K00058	serA, PHGDH; D-3-phosphoglycerate dehydrogenase / 2-oxoglutarate reductase [EC:1.1.1.95 1.1.1.399]	09105	Amino acid metabolism (Y)
K00831	serC, PSAT1; phosphoserine aminotransferase [EC:2.6.1.52]	09105	Amino acid metabolism (Y)
K23370	serK; L-serine kinase (ADP) [EC:2.7.1.226]	09105	Amino acid metabolism (Y)
K22847	cysK2; S-sulfo-L-cysteine synthase (3-phospho-L-serine-dependent) [EC:2.8.5.1]	09105	Amino acid metabolism (Y)
K00826	E2.6.1.42, ilvE; branched-chain amino acid aminotransferase [EC:2.6.1.42]	09105	Amino acid metabolism (Y)
K03334	IL4I1; L-amino-acid oxidase [EC:1.4.3.2]	09105	Amino acid metabolism (Y)
K00271	vdh; valine dehydrogenase (NAD+) [EC:1.4.1.23]	09105	Amino acid metabolism (Y)
K00263	E1.4.1.9; leucine dehydrogenase [EC:1.4.1.9]	09105	Amino acid metabolism (Y)
K00166	BCKDHA, bkdA1; 2-oxoisovalerate dehydrogenase E1 component subunit alpha [EC:1.2.4.4]	09105	Amino acid metabolism (Y)
K00167	BCKDHB, bkdA2; 2-oxoisovalerate dehydrogenase E1 component subunit beta [EC:1.2.4.4]	09105	Amino acid metabolism (Y)
K11381	bkdA; 2-oxoisovalerate dehydrogenase E1 component [EC:1.2.4.4]	09105	Amino acid metabolism (Y)
K09699	DBT, bkdB; 2-oxoisovalerate dehydrogenase E2 component (dihydrolipoyl transacylase) [EC:2.3.1.168]	09105	Amino acid metabolism (Y)
K00382	DLD, lpd, pdhD; dihydrolipoyl dehydrogenase [EC:1.8.1.4]	09105	Amino acid metabolism (Y)
K00186	vorA; 2-oxoisovalerate ferredoxin oxidoreductase alpha subunit [EC:1.2.7.7]	09105	Amino acid metabolism (Y)
K00187	vorB; 2-oxoisovalerate ferredoxin oxidoreductase beta subunit [EC:1.2.7.7]	09105	Amino acid metabolism (Y)
K00189	vorG, porG; 2-oxoisovalerate/pyruvate ferredoxin oxidoreductase gamma subunit [EC:1.2.7.7 1.2.7.1]	09105	Amino acid metabolism (Y)
K00188	vorD; 2-oxoisovalerate ferredoxin oxidoreductase delta subunit [EC:1.2.7.7]	09105	Amino acid metabolism (Y)
K00248	ACADS, bcd; butyryl-CoA dehydrogenase [EC:1.3.8.1]	09105	Amino acid metabolism (Y)
K00249	ACADM, acd; acyl-CoA dehydrogenase [EC:1.3.8.7]	09105	Amino acid metabolism (Y)
K00253	IVD, ivd; isovaleryl-CoA dehydrogenase [EC:1.3.8.4]	09105	Amino acid metabolism (Y)
K11410	acdH; short-chain 2-methylacyl-CoA dehydrogenase [EC:1.3.8.5]	09105	Amino acid metabolism (Y)
K09478	ACADSB; short-chain 2-methylacyl-CoA dehydrogenase [EC:1.3.8.5]	09105	Amino acid metabolism (Y)
K11538	ACAD8; isobutyryl-CoA dehydrogenase [EC:1.3.99.-]	09105	Amino acid metabolism (Y)
K01692	paaF, echA; enoyl-CoA hydratase [EC:4.2.1.17]	09105	Amino acid metabolism (Y)
K01825	fadB; 3-hydroxyacyl-CoA dehydrogenase / enoyl-CoA hydratase / 3-hydroxybutyryl-CoA epimerase / enoyl-CoA isomerase [EC:1.1.1.35 4.2.1.17 5.1.2.3 5.3.3.8]	09105	Amino acid metabolism (Y)
K01782	fadJ; 3-hydroxyacyl-CoA dehydrogenase / enoyl-CoA hydratase / 3-hydroxybutyryl-CoA epimerase [EC:1.1.1.35 4.2.1.17 5.1.2.3]	09105	Amino acid metabolism (Y)
K07515	HADHA; enoyl-CoA hydratase / long-chain 3-hydroxyacyl-CoA dehydrogenase [EC:4.2.1.17 1.1.1.211]	09105	Amino acid metabolism (Y)
K07514	EHHADH; enoyl-CoA hydratase / 3-hydroxyacyl-CoA dehydrogenase / 3,2-trans-enoyl-CoA isomerase [EC:4.2.1.17 1.1.1.35 5.3.3.8]	09105	Amino acid metabolism (Y)
K07511	ECHS1; enoyl-CoA hydratase [EC:4.2.1.17]	09105	Amino acid metabolism (Y)
K00022	HADH; 3-hydroxyacyl-CoA dehydrogenase [EC:1.1.1.35]	09105	Amino acid metabolism (Y)
K08683	HSD17B10; 3-hydroxyacyl-CoA dehydrogenase / 3-hydroxy-2-methylbutyryl-CoA dehydrogenase [EC:1.1.1.35 1.1.1.178]	09105	Amino acid metabolism (Y)
K00632	fadA, fadI; acetyl-CoA acyltransferase [EC:2.3.1.16]	09105	Amino acid metabolism (Y)
K07513	ACAA1; acetyl-CoA acyltransferase 1 [EC:2.3.1.16]	09105	Amino acid metabolism (Y)
K07508	ACAA2; acetyl-CoA acyltransferase 2 [EC:2.3.1.16]	09105	Amino acid metabolism (Y)
K07509	HADHB; acetyl-CoA acyltransferase [EC:2.3.1.16]	09105	Amino acid metabolism (Y)
K01965	PCCA, pccA; propionyl-CoA carboxylase alpha chain [EC:6.4.1.3]	09105	Amino acid metabolism (Y)
K01966	PCCB, pccB; propionyl-CoA carboxylase beta chain [EC:6.4.1.3 2.1.3.15]	09105	Amino acid metabolism (Y)
K11263	bccA, pccA, accA3; acetyl-CoA/propionyl-CoA carboxylase, biotin carboxylase, biotin carboxyl carrier protein [EC:6.4.1.2 6.4.1.3 6.3.4.14]	09105	Amino acid metabolism (Y)
K18472	accD6; acetyl-CoA/propionyl-CoA carboxylase carboxyl transferase subunit [EC:6.4.1.2 6.4.1.3 2.1.3.15]	09105	Amino acid metabolism (Y)
K19312	pccB; acetyl-CoA/propionyl-CoA carboxylase carboxyl transferase subunit [EC:6.4.1.2 6.4.1.3 2.1.3.15]	09105	Amino acid metabolism (Y)
K22568	pccX; acetyl-CoA/propionyl-CoA carboxylase, PccX subunit [EC:6.4.1.2 6.4.1.3]	09105	Amino acid metabolism (Y)
K01964	K01964; acetyl-CoA/propionyl-CoA carboxylase [EC:6.4.1.2 6.4.1.3]	09105	Amino acid metabolism (Y)
K15036	K15036; acetyl-CoA/propionyl-CoA carboxylase [EC:6.4.1.2 6.4.1.3 2.1.3.15]	09105	Amino acid metabolism (Y)
K15037	K15037; biotin carboxyl carrier protein	09105	Amino acid metabolism (Y)
K05606	MCEE, epi; methylmalonyl-CoA/ethylmalonyl-CoA epimerase [EC:5.1.99.1]	09105	Amino acid metabolism (Y)
K01847	MUT; methylmalonyl-CoA mutase [EC:5.4.99.2]	09105	Amino acid metabolism (Y)
K01849	E5.4.99.2B, mcmA2; methylmalonyl-CoA mutase, C-terminal domain [EC:5.4.99.2]	09105	Amino acid metabolism (Y)
K01848	E5.4.99.2A, mcmA1; methylmalonyl-CoA mutase, N-terminal domain [EC:5.4.99.2]	09105	Amino acid metabolism (Y)
K05605	HIBCH; 3-hydroxyisobutyryl-CoA hydrolase [EC:3.1.2.4]	09105	Amino acid metabolism (Y)
K00020	HIBADH, mmsB; 3-hydroxyisobutyrate dehydrogenase [EC:1.1.1.31]	09105	Amino acid metabolism (Y)
K23146	HPD1; 3-hydroxyisobutyrate/3-hydroxypropionate dehydrogenase [EC:1.1.1.31 1.1.1.59]	09105	Amino acid metabolism (Y)
K00140	mmsA, iolA, ALDH6A1; malonate-semialdehyde dehydrogenase (acetylating) / methylmalonate-semialdehyde dehydrogenase [EC:1.2.1.18 1.2.1.27]	09105	Amino acid metabolism (Y)
K00128	ALDH; aldehyde dehydrogenase (NAD+) [EC:1.2.1.3]	09105	Amino acid metabolism (Y)
K14085	ALDH7A1; aldehyde dehydrogenase family 7 member A1 [EC:1.2.1.31 1.2.1.8 1.2.1.3]	09105	Amino acid metabolism (Y)
K00149	ALDH9A1; aldehyde dehydrogenase family 9 member A1 [EC:1.2.1.47 1.2.1.3]	09105	Amino acid metabolism (Y)
K00157	AOX; aldehyde oxidase [EC:1.2.3.1]	09105	Amino acid metabolism (Y)
K18660	ACSF3; malonyl-CoA/methylmalonyl-CoA synthetase [EC:6.2.1.76 6.2.1.-]	09105	Amino acid metabolism (Y)
K18661	matB; malonyl-CoA/methylmalonyl-CoA synthetase [EC:6.2.1.76 6.2.1.-]	09105	Amino acid metabolism (Y)
K00822	E2.6.1.18; beta-alanine--pyruvate transaminase [EC:2.6.1.18]	09105	Amino acid metabolism (Y)
K07250	gabT; 4-aminobutyrate aminotransferase / (S)-3-amino-2-methylpropionate transaminase / 5-aminovalerate transaminase [EC:2.6.1.19 2.6.1.22 2.6.1.48]	09105	Amino acid metabolism (Y)
K13524	ABAT; 4-aminobutyrate aminotransferase / (S)-3-amino-2-methylpropionate transaminase [EC:2.6.1.19 2.6.1.22]	09105	Amino acid metabolism (Y)
K00827	AGXT2; alanine-glyoxylate transaminase / (R)-3-amino-2-methylpropionate-pyruvate transaminase [EC:2.6.1.44 2.6.1.40]	09105	Amino acid metabolism (Y)
K01968	MCCC1, accA1; 3-methylcrotonyl-CoA carboxylase alpha subunit [EC:6.4.1.4]	09105	Amino acid metabolism (Y)
K01969	MCCC2, accD1; 3-methylcrotonyl-CoA carboxylase beta subunit [EC:6.4.1.4]	09105	Amino acid metabolism (Y)
K05607	AUH; methylglutaconyl-CoA hydratase [EC:4.2.1.18]	09105	Amino acid metabolism (Y)
K13766	liuC; methylglutaconyl-CoA hydratase [EC:4.2.1.18]	09105	Amino acid metabolism (Y)
K01640	HMGCL, hmgL; hydroxymethylglutaryl-CoA lyase [EC:4.1.3.4]	09105	Amino acid metabolism (Y)
K01027	OXCT; 3-oxoacid CoA-transferase [EC:2.8.3.5]	09105	Amino acid metabolism (Y)
K01028	scoA; 3-oxoacid CoA-transferase subunit A [EC:2.8.3.5]	09105	Amino acid metabolism (Y)
K01029	scoB; 3-oxoacid CoA-transferase subunit B [EC:2.8.3.5]	09105	Amino acid metabolism (Y)
K01907	AACS, acsA; acetoacetyl-CoA synthetase [EC:6.2.1.16]	09105	Amino acid metabolism (Y)
K00626	ACAT, atoB; acetyl-CoA C-acetyltransferase [EC:2.3.1.9]	09105	Amino acid metabolism (Y)
K01641	HMGCS; hydroxymethylglutaryl-CoA synthase [EC:2.3.3.10]	09105	Amino acid metabolism (Y)
K01754	E4.3.1.19, ilvA, tdcB; threonine dehydratase [EC:4.3.1.19]	09105	Amino acid metabolism (Y)
K17989	SDS, SDH, CHA1; L-serine/L-threonine ammonia-lyase [EC:4.3.1.17 4.3.1.19]	09105	Amino acid metabolism (Y)
K09011	cimA; (R)-citramalate synthase [EC:2.3.3.21]	09105	Amino acid metabolism (Y)
K01702	LEU1; 3-isopropylmalate dehydratase [EC:4.2.1.33]	09105	Amino acid metabolism (Y)
K01703	leuC, IPMI-L; 3-isopropylmalate/(R)-2-methylmalate dehydratase large subunit [EC:4.2.1.33 4.2.1.35]	09105	Amino acid metabolism (Y)
K01704	leuD, IPMI-S; 3-isopropylmalate/(R)-2-methylmalate dehydratase small subunit [EC:4.2.1.33 4.2.1.35]	09105	Amino acid metabolism (Y)
K00052	leuB, IMDH; 3-isopropylmalate dehydrogenase [EC:1.1.1.85]	09105	Amino acid metabolism (Y)
K01652	E2.2.1.6L, ilvB, ilvG, ilvI; acetolactate synthase I/II/III large subunit [EC:2.2.1.6]	09105	Amino acid metabolism (Y)
K01653	E2.2.1.6S, ilvH, ilvN; acetolactate synthase I/III small subunit [EC:2.2.1.6]	09105	Amino acid metabolism (Y)
K11258	ilvM; acetolactate synthase II small subunit [EC:2.2.1.6]	09105	Amino acid metabolism (Y)
K00053	ilvC; ketol-acid reductoisomerase [EC:1.1.1.86]	09105	Amino acid metabolism (Y)
K01687	ilvD; dihydroxy-acid dehydratase [EC:4.2.1.9]	09105	Amino acid metabolism (Y)
K00826	E2.6.1.42, ilvE; branched-chain amino acid aminotransferase [EC:2.6.1.42]	09105	Amino acid metabolism (Y)
K00263	E1.4.1.9; leucine dehydrogenase [EC:1.4.1.9]	09105	Amino acid metabolism (Y)
K00835	avtA; valine--pyruvate aminotransferase [EC:2.6.1.66]	09105	Amino acid metabolism (Y)
K14260	alaA; alanine-synthesizing transaminase [EC:2.6.1.66 2.6.1.2]	09105	Amino acid metabolism (Y)
K01649	leuA, IMS; 2-isopropylmalate synthase [EC:2.3.3.13]	09105	Amino acid metabolism (Y)
K21359	MAM-IS, IPMI2; 3-isopropylmalate/methylthioalkylmalate dehydratase small subunit [EC:4.2.1.33 4.2.1.170]	09105	Amino acid metabolism (Y)
K21360	MAM-D, IMDH3; 3-isopropylmalate/methylthioalkylmalate dehydrogenase [EC:1.1.1.85 1.1.1.-]	09105	Amino acid metabolism (Y)
K00003	hom; homoserine dehydrogenase [EC:1.1.1.3]	09105	Amino acid metabolism (Y)
K00928	lysC; aspartate kinase [EC:2.7.2.4]	09105	Amino acid metabolism (Y)
K12524	thrA; bifunctional aspartokinase / homoserine dehydrogenase 1 [EC:2.7.2.4 1.1.1.3]	09105	Amino acid metabolism (Y)
K12525	metL; bifunctional aspartokinase / homoserine dehydrogenase 2 [EC:2.7.2.4 1.1.1.3]	09105	Amino acid metabolism (Y)
K12526	lysAC; bifunctional diaminopimelate decarboxylase / aspartate kinase [EC:4.1.1.20 2.7.2.4]	09105	Amino acid metabolism (Y)
K00133	asd; aspartate-semialdehyde dehydrogenase [EC:1.2.1.11]	09105	Amino acid metabolism (Y)
K01714	dapA; 4-hydroxy-tetrahydrodipicolinate synthase [EC:4.3.3.7]	09105	Amino acid metabolism (Y)
K00215	dapB; 4-hydroxy-tetrahydrodipicolinate reductase [EC:1.17.1.8]	09105	Amino acid metabolism (Y)
K00674	dapD; 2,3,4,5-tetrahydropyridine-2,6-dicarboxylate N-succinyltransferase [EC:2.3.1.117]	09105	Amino acid metabolism (Y)
K00821	argD; acetylornithine/N-succinyldiaminopimelate aminotransferase [EC:2.6.1.11 2.6.1.17]	09105	Amino acid metabolism (Y)
K14267	dapC; N-succinyldiaminopimelate aminotransferase [EC:2.6.1.17]	09105	Amino acid metabolism (Y)
K01439	dapE; succinyl-diaminopimelate desuccinylase [EC:3.5.1.18]	09105	Amino acid metabolism (Y)
K01778	dapF; diaminopimelate epimerase [EC:5.1.1.7]	09105	Amino acid metabolism (Y)
K10206	E2.6.1.83; LL-diaminopimelate aminotransferase [EC:2.6.1.83]	09105	Amino acid metabolism (Y)
K01586	lysA; diaminopimelate decarboxylase [EC:4.1.1.20]	09105	Amino acid metabolism (Y)
K05822	dapH, dapD; tetrahydrodipicolinate N-acetyltransferase [EC:2.3.1.89]	09105	Amino acid metabolism (Y)
K00841	patA; aminotransferase [EC:2.6.1.-]	09105	Amino acid metabolism (Y)
K05823	dapL; N-acetyldiaminopimelate deacetylase [EC:3.5.1.47]	09105	Amino acid metabolism (Y)
K03340	dapdh; diaminopimelate dehydrogenase [EC:1.4.1.16]	09105	Amino acid metabolism (Y)
K01655	LYS21, LYS20; homocitrate synthase [EC:2.3.3.14]	09105	Amino acid metabolism (Y)
K10977	aksA; methanogen homocitrate synthase [EC:2.3.3.14 2.3.3.-]	09105	Amino acid metabolism (Y)
K17450	ACO2; homoaconitase [EC:4.2.1.-]	09105	Amino acid metabolism (Y)
K01705	LYS4; homoaconitate hydratase [EC:4.2.1.36]	09105	Amino acid metabolism (Y)
K16792	aksD; methanogen homoaconitase large subunit [EC:4.2.1.114]	09105	Amino acid metabolism (Y)
K16793	aksE; methanogen homoaconitase small subunit [EC:4.2.1.114]	09105	Amino acid metabolism (Y)
K05824	LYS12; homoisocitrate dehydrogenase [EC:1.1.1.87]	09105	Amino acid metabolism (Y)
K10978	aksF; methanogen homoisocitrate dehydrogenase [EC:1.1.1.87 1.1.1.-]	09105	Amino acid metabolism (Y)
K17753	HICDH; isocitrate--homoisocitrate dehydrogenase [EC:1.1.1.286]	09105	Amino acid metabolism (Y)
K00825	AADAT, KAT2; kynurenine/2-aminoadipate aminotransferase [EC:2.6.1.7 2.6.1.39]	09105	Amino acid metabolism (Y)
K00838	ARO8; aromatic amino acid aminotransferase I / 2-aminoadipate transaminase [EC:2.6.1.57 2.6.1.39 2.6.1.27 2.6.1.5]	09105	Amino acid metabolism (Y)
K05825	LYSN; 2-aminoadipate transaminase [EC:2.6.1.-]	09105	Amino acid metabolism (Y)
K00143	LYS2; L-2-aminoadipate reductase [EC:1.2.1.95]	09105	Amino acid metabolism (Y)
K00293	LYS9; saccharopine dehydrogenase (NADP+, L-glutamate forming) [EC:1.5.1.10]	09105	Amino acid metabolism (Y)
K24034	SPE3-LYS9; spermidine synthase / saccharopine dehydrogenase (NADP+, L-glutamate-forming) [EC:2.5.1.16 1.5.1.10]	09105	Amino acid metabolism (Y)
K00290	LYS1; saccharopine dehydrogenase (NAD+, L-lysine forming) [EC:1.5.1.7]	09105	Amino acid metabolism (Y)
K05826	lysW, argW; alpha-aminoadipate/glutamate carrier protein LysW	09105	Amino acid metabolism (Y)
K05827	lysX; [lysine-biosynthesis-protein LysW]---L-2-aminoadipate ligase [EC:6.3.2.43]	09105	Amino acid metabolism (Y)
K25032	K25032; alpha-aminoadipate-LysW ligase/glutamate-LysW ligase [EC:6.3.2.43 6.3.2.60]	09105	Amino acid metabolism (Y)
K05828	lysZ, argB; [amino group carrier protein]-L-2-aminoadipate/L-glutamate 6-kinase [EC:2.7.2.17 2.7.2.19]	09105	Amino acid metabolism (Y)
K05829	lysY, argC; [amino group carrier protein]-6-phospho-L-2-aminoadipate/5-phospho-L-glutamate reductase [EC:1.2.1.103 1.2.1.106]	09105	Amino acid metabolism (Y)
K05830	lysJ, argD; [amino-group carrier protein]-gamma-(L-lysyl/L-ornithyl)-L-glutamate aminotransferase [EC:2.6.1.118 2.6.1.124]	09105	Amino acid metabolism (Y)
K05831	lysK, argE; [amino group carrier protein]-lysine/ornithine hydrolase [EC:3.5.1.130 3.5.1.132]	09105	Amino acid metabolism (Y)
K01928	murE; UDP-N-acetylmuramoyl-L-alanyl-D-glutamate--2,6-diaminopimelate ligase [EC:6.3.2.13]	09105	Amino acid metabolism (Y)
K01929	murF; UDP-N-acetylmuramoyl-tripeptide--D-alanyl-D-alanine ligase [EC:6.3.2.10]	09105	Amino acid metabolism (Y)
K15792	murEF; MurE/MurF fusion protein [EC:6.3.2.13 6.3.2.10]	09105	Amino acid metabolism (Y)
K01798	alr-murF; Alr-MurF fusion protein [EC:5.1.1.1 6.3.2.10]	09105	Amino acid metabolism (Y)
K16180	pylB; methylornithine synthase [EC:5.4.99.58]	09105	Amino acid metabolism (Y)
K16181	pylC; 3-methylornithine--L-lysine ligase [EC:6.3.2.59]	09105	Amino acid metabolism (Y)
K16182	pylD; 3-methylornithyl-N6-L-lysine dehydrogenase [EC:1.4.1.-]	09105	Amino acid metabolism (Y)
K00290	LYS1; saccharopine dehydrogenase (NAD+, L-lysine forming) [EC:1.5.1.7]	09105	Amino acid metabolism (Y)
K14157	AASS; alpha-aminoadipic semialdehyde synthase [EC:1.5.1.8 1.5.1.9]	09105	Amino acid metabolism (Y)
K00293	LYS9; saccharopine dehydrogenase (NADP+, L-glutamate forming) [EC:1.5.1.10]	09105	Amino acid metabolism (Y)
K24034	SPE3-LYS9; spermidine synthase / saccharopine dehydrogenase (NADP+, L-glutamate-forming) [EC:2.5.1.16 1.5.1.10]	09105	Amino acid metabolism (Y)
K14085	ALDH7A1; aldehyde dehydrogenase family 7 member A1 [EC:1.2.1.31 1.2.1.8 1.2.1.3]	09105	Amino acid metabolism (Y)
K26061	amaB; L-aminoadipate-semialdehyde dehydrogenase	09105	Amino acid metabolism (Y)
K26062	K26062; 2-aminoadipate transaminase [EC:2.6.1.39]	09105	Amino acid metabolism (Y)
K00825	AADAT, KAT2; kynurenine/2-aminoadipate aminotransferase [EC:2.6.1.7 2.6.1.39]	09105	Amino acid metabolism (Y)
K15791	DHKTD1; 2-oxoadipate dehydrogenase E1 component [EC:1.2.4.-]	09105	Amino acid metabolism (Y)
K00658	DLST, sucB; 2-oxoglutarate dehydrogenase E2 component (dihydrolipoamide succinyltransferase) [EC:2.3.1.61]	09105	Amino acid metabolism (Y)
K00382	DLD, lpd, pdhD; dihydrolipoyl dehydrogenase [EC:1.8.1.4]	09105	Amino acid metabolism (Y)
K00252	GCDH, gcdH; glutaryl-CoA dehydrogenase [EC:1.3.8.6]	09105	Amino acid metabolism (Y)
K01692	paaF, echA; enoyl-CoA hydratase [EC:4.2.1.17]	09105	Amino acid metabolism (Y)
K01825	fadB; 3-hydroxyacyl-CoA dehydrogenase / enoyl-CoA hydratase / 3-hydroxybutyryl-CoA epimerase / enoyl-CoA isomerase [EC:1.1.1.35 4.2.1.17 5.1.2.3 5.3.3.8]	09105	Amino acid metabolism (Y)
K01782	fadJ; 3-hydroxyacyl-CoA dehydrogenase / enoyl-CoA hydratase / 3-hydroxybutyryl-CoA epimerase [EC:1.1.1.35 4.2.1.17 5.1.2.3]	09105	Amino acid metabolism (Y)
K07515	HADHA; enoyl-CoA hydratase / long-chain 3-hydroxyacyl-CoA dehydrogenase [EC:4.2.1.17 1.1.1.211]	09105	Amino acid metabolism (Y)
K07514	EHHADH; enoyl-CoA hydratase / 3-hydroxyacyl-CoA dehydrogenase / 3,2-trans-enoyl-CoA isomerase [EC:4.2.1.17 1.1.1.35 5.3.3.8]	09105	Amino acid metabolism (Y)
K07511	ECHS1; enoyl-CoA hydratase [EC:4.2.1.17]	09105	Amino acid metabolism (Y)
K00022	HADH; 3-hydroxyacyl-CoA dehydrogenase [EC:1.1.1.35]	09105	Amino acid metabolism (Y)
K00626	ACAT, atoB; acetyl-CoA C-acetyltransferase [EC:2.3.1.9]	09105	Amino acid metabolism (Y)
K18201	AGPHD1; hydroxylysine kinase [EC:2.7.1.81]	09105	Amino acid metabolism (Y)
K18202	AGXT2L2; 5-phosphonooxy-L-lysine phospho-lyase [EC:4.2.3.134]	09105	Amino acid metabolism (Y)
K00468	davB; lysine 2-monooxygenase [EC:1.13.12.2]	09105	Amino acid metabolism (Y)
K01506	davA; 5-aminopentanamidase [EC:3.5.1.30]	09105	Amino acid metabolism (Y)
K25316	racX, ygeA; amino-acid racemase [EC:5.1.1.10]	09105	Amino acid metabolism (Y)
K25317	alr, bsrV; amino-acid racemase [EC:5.1.1.10]	09105	Amino acid metabolism (Y)
K01582	E4.1.1.18, ldcC, cadA; lysine decarboxylase [EC:4.1.1.18]	09105	Amino acid metabolism (Y)
K23385	dokD; D-ornithine/D-lysine decarboxylase [EC:4.1.1.116]	09105	Amino acid metabolism (Y)
K09251	patA; putrescine aminotransferase [EC:2.6.1.82]	09105	Amino acid metabolism (Y)
K00137	prr; aminobutyraldehyde dehydrogenase [EC:1.2.1.19]	09105	Amino acid metabolism (Y)
K14268	davT, gabT; 5-aminovalerate/4-aminobutyrate aminotransferase [EC:2.6.1.48 2.6.1.19]	09105	Amino acid metabolism (Y)
K07250	gabT; 4-aminobutyrate aminotransferase / (S)-3-amino-2-methylpropionate transaminase / 5-aminovalerate transaminase [EC:2.6.1.19 2.6.1.22 2.6.1.48]	09105	Amino acid metabolism (Y)
K00135	gabD; succinate-semialdehyde dehydrogenase / glutarate-semialdehyde dehydrogenase [EC:1.2.1.16 1.2.1.79 1.2.1.20]	09105	Amino acid metabolism (Y)
K15737	csiD; glutarate dioxygenase [EC:1.14.11.64]	09105	Amino acid metabolism (Y)
K15736	lhgO; (S)-2-hydroxyglutarate dehydrogenase [EC:1.1.5.13]	09105	Amino acid metabolism (Y)
K25986	ydcJ; 2-oxoadipate dioxygenase/decarboxylase [EC:1.13.11.93]	09105	Amino acid metabolism (Y)
K26063	ydiJ; (R)-2-hydroxyglutarate dehydrogenase [EC:1.1.-.-]	09105	Amino acid metabolism (Y)
K01041	gcdG, caiB; glutaryl-CoA transferase [EC:2.8.3.-]	09105	Amino acid metabolism (Y)
K01843	kamA; lysine 2,3-aminomutase [EC:5.4.3.2]	09105	Amino acid metabolism (Y)
K01844	kamD; beta-lysine 5,6-aminomutase alpha subunit [EC:5.4.3.3]	09105	Amino acid metabolism (Y)
K18011	kamE; beta-lysine 5,6-aminomutase beta subunit [EC:5.4.3.3]	09105	Amino acid metabolism (Y)
K18012	kdd; L-erythro-3,5-diaminohexanoate dehydrogenase [EC:1.4.1.11]	09105	Amino acid metabolism (Y)
K18013	kce; 3-keto-5-aminohexanoate cleavage enzyme [EC:2.3.1.247]	09105	Amino acid metabolism (Y)
K18014	kal; 3-aminobutyryl-CoA ammonia-lyase [EC:4.3.1.14]	09105	Amino acid metabolism (Y)
K01034	atoD; acetate CoA/acetoacetate CoA-transferase alpha subunit [EC:2.8.3.8 2.8.3.9]	09105	Amino acid metabolism (Y)
K01035	atoA; acetate CoA/acetoacetate CoA-transferase beta subunit [EC:2.8.3.8 2.8.3.9]	09105	Amino acid metabolism (Y)
K21672	ord; 2,4-diaminopentanoate dehydrogenase [EC:1.4.1.12 1.4.1.26]	09105	Amino acid metabolism (Y)
K00824	dat; D-alanine transaminase [EC:2.6.1.21]	09105	Amino acid metabolism (Y)
K26064	amaD; D-lysine oxidase	09105	Amino acid metabolism (Y)
K13609	dpkA, lhpD; delta1-piperideine-2-carboxylate reductase [EC:1.5.1.21]	09105	Amino acid metabolism (Y)
K19743	lhpI; 1-piperideine-2-carboxylate/1-pyrroline-2-carboxylate reductase [NAD(P)H] [EC:1.5.1.1]	09105	Amino acid metabolism (Y)
K00306	PIPOX; sarcosine oxidase / L-pipecolate oxidase [EC:1.5.3.1 1.5.3.7]	09105	Amino acid metabolism (Y)
K26065	amaA; L-pipecolate oxidase	09105	Amino acid metabolism (Y)
K18854	LYC1; acetyl-CoA:lysine N6-acetyltransferase [EC:2.3.1.306]	09105	Amino acid metabolism (Y)
K18804	CTM1; [cytochrome c]-lysine N-methyltransferase [EC:2.1.1.59]	09105	Amino acid metabolism (Y)
K18826	CAMKMT; calmodulin-lysine N-methyltransferase [EC:2.1.1.60]	09105	Amino acid metabolism (Y)
K09186	MLL1; [histone H3]-lysine4 N-trimethyltransferase MLL1 [EC:2.1.1.354]	09105	Amino acid metabolism (Y)
K09187	MLL2, ALR; [histone H3]-lysine4 N-trimethyltransferase MLL2 [EC:2.1.1.354]	09105	Amino acid metabolism (Y)
K09188	MLL3; [histone H3]-lysine4 N-trimethyltransferase MLL3 [EC:2.1.1.354]	09105	Amino acid metabolism (Y)
K14959	MLL4; [histone H3]-lysine4 N-trimethyltransferase MLL4 [EC:2.1.1.354]	09105	Amino acid metabolism (Y)
K09189	MLL5; [histone H3]-lysine4 N-trimethyltransferase MLL5 [EC:2.1.1.354]	09105	Amino acid metabolism (Y)
K11422	SETD1, SET1; [histone H3]-lysine4 N-trimethyltransferase SETD1 [EC:2.1.1.354]	09105	Amino acid metabolism (Y)
K11431	SETD7; [histone H3]-lysine4 N-methyltransferase [EC:2.1.1.364]	09105	Amino acid metabolism (Y)
K20796	PRDM7_9; [histone H3]-lysine4 N-trimethyltransferase PRDM7/9 [EC:2.1.1.354]	09105	Amino acid metabolism (Y)
K06101	ASH1L; [histone H3]-lysine4 N-trimethyltransferase ASH1L [EC:2.1.1.354]	09105	Amino acid metabolism (Y)
K11426	SMYD; [histone H3]-lysine4/36 N-trimethyltransferase SMYD [EC:2.1.1.354 2.1.1.357]	09105	Amino acid metabolism (Y)
K22748	ATXR3, SDG2; [histone H3]-lysine4 N-trimethyltransferase ATXR3 [EC:2.1.1.354]	09105	Amino acid metabolism (Y)
K11419	SUV39H, CLR4; [histone H3]-lysine9 N-trimethyltransferase SUV39H [EC:2.1.1.355]	09105	Amino acid metabolism (Y)
K11420	EHMT; [histone H3]-lysine9 N-trimethyltransferase EHMT [EC:2.1.1.355]	09105	Amino acid metabolism (Y)
K11421	SETDB1; [histone H3]-N6,N6-dimethyl-lysine9 N-methyltransferase [EC:2.1.1.366]	09105	Amino acid metabolism (Y)
K18494	SETDB2; [histone H3]-lysine9 N-trimethyltransferase SETDB2 [EC:2.1.1.355]	09105	Amino acid metabolism (Y)
K11432	PRDM2, RIZ; [histone H3]-lysine9 N-trimethyltransferase PRDM2 [EC:2.1.1.355]	09105	Amino acid metabolism (Y)
K17451	EZH1; [histone H3]-lysine27 N-trimethyltransferase EZH1 [EC:2.1.1.356]	09105	Amino acid metabolism (Y)
K11430	EZH2; [histone H3]-lysine27 N-trimethyltransferase EZH2 [EC:2.1.1.356]	09105	Amino acid metabolism (Y)
K11433	SETMAR; [histone H3]-lysine36 N-dimethyltransferase SETMAR [EC:2.1.1.357]	09105	Amino acid metabolism (Y)
K15588	NSD1; [histone H3]-lysine36 N-dimethyltransferase NSD1 [EC:2.1.1.357]	09105	Amino acid metabolism (Y)
K11424	WHSC1, MMSET, NSD2; [histone H3]-lysine36 N-dimethyltransferase NSD2 [EC:2.1.1.357]	09105	Amino acid metabolism (Y)
K11425	WHSC1L1, NSD3; [histone H3]-lysine4 N-dimethyltransferase / [histone H3]-lysine27 N-dimethyltransferase [EC:2.1.1.370 2.1.1.371]	09105	Amino acid metabolism (Y)
K11423	SETD2; [histone H3]-lysine36 N-trimethyltransferase [EC:2.1.1.359]	09105	Amino acid metabolism (Y)
K23700	SET2; [histone H3]-lysine36 N-trimethyltransferase [EC:2.1.1.359]	09105	Amino acid metabolism (Y)
K11427	DOT1L, DOT1; [histone H3]-lysine79 N-trimethyltransferase [EC:2.1.1.360]	09105	Amino acid metabolism (Y)
K11428	SETD8; [histone H4]-lysine20 N-methyltransferase SETD8 [EC:2.1.1.361]	09105	Amino acid metabolism (Y)
K20795	PRDM6; [histone H4]-lysine20 N-methyltransferase PRDM6 [EC:2.1.1.361]	09105	Amino acid metabolism (Y)
K11429	SUV420H; [histone H4]-N-methyl-L-lysine20 N-methyltransferase [EC:2.1.1.362]	09105	Amino acid metabolism (Y)
K04462	MECOM, EVI1, PRDM3; [histone H3]-lysine9 N-methyltransferase (ecotropic virus integration site 1 protein) [EC:2.1.1.367]	09105	Amino acid metabolism (Y)
K22410	PRDM16; [histone H3]-lysine9 N-methyltransferase [EC:2.1.1.367]	09105	Amino acid metabolism (Y)
K24405	SUVH1; [histone H3]-lysine9 N-dimethyltransferase [EC:2.1.1.368]	09105	Amino acid metabolism (Y)
K24406	ATXR5_6; [histone H3]-lysine27 N-methyltransferase [EC:2.1.1.369]	09105	Amino acid metabolism (Y)
K24407	SET9; [histone H4]-lysine20 N-trimethyltransferase [EC:2.1.1.372]	09105	Amino acid metabolism (Y)
K00474	TMLHE; trimethyllysine dioxygenase [EC:1.14.11.8]	09105	Amino acid metabolism (Y)
K00128	ALDH; aldehyde dehydrogenase (NAD+) [EC:1.2.1.3]	09105	Amino acid metabolism (Y)
K00149	ALDH9A1; aldehyde dehydrogenase family 9 member A1 [EC:1.2.1.47 1.2.1.3]	09105	Amino acid metabolism (Y)
K00471	BBOX1; gamma-butyrobetaine dioxygenase [EC:1.14.11.1]	09105	Amino acid metabolism (Y)
K00473	PLOD1; procollagen-lysine,2-oxoglutarate 5-dioxygenase 1 [EC:1.14.11.4]	09105	Amino acid metabolism (Y)
K13645	PLOD2; procollagen-lysine,2-oxoglutarate 5-dioxygenase 2 [EC:1.14.11.4]	09105	Amino acid metabolism (Y)
K13646	PLOD3; lysyl hydroxylase/galactosyltransferase/glucosyltransferase [EC:1.14.11.4 2.4.1.50 2.4.1.66]	09105	Amino acid metabolism (Y)
K13647	PLODN; procollagen-lysine,2-oxoglutarate 5-dioxygenase, invertebrate [EC:1.14.11.4]	09105	Amino acid metabolism (Y)
K11703	GLT25D; collagen beta-1,O-galactosyltransferase [EC:2.4.1.50]	09105	Amino acid metabolism (Y)
K00613	GATM; glycine amidinotransferase [EC:2.1.4.1]	09105	Amino acid metabolism (Y)
K00542	GAMT; guanidinoacetate N-methyltransferase [EC:2.1.1.2]	09105	Amino acid metabolism (Y)
K00933	E2.7.3.2; creatine kinase [EC:2.7.3.2]	09105	Amino acid metabolism (Y)
K01470	E3.5.2.10; creatinine amidohydrolase [EC:3.5.2.10]	09105	Amino acid metabolism (Y)
K01485	codA; cytosine/creatinine deaminase [EC:3.5.4.1 3.5.4.21]	09105	Amino acid metabolism (Y)
K03365	FCY1; cytosine/creatinine deaminase [EC:3.5.4.1 3.5.4.21]	09105	Amino acid metabolism (Y)
K01473	hyuA; N-methylhydantoinase A [EC:3.5.2.14]	09105	Amino acid metabolism (Y)
K01474	hyuB; N-methylhydantoinase B [EC:3.5.2.14]	09105	Amino acid metabolism (Y)
K08687	E3.5.1.59; N-carbamoylsarcosine amidase [EC:3.5.1.59]	09105	Amino acid metabolism (Y)
K08688	E3.5.3.3; creatinase [EC:3.5.3.3]	09105	Amino acid metabolism (Y)
K01583	E4.1.1.19; arginine decarboxylase [EC:4.1.1.19]	09105	Amino acid metabolism (Y)
K01584	adiA; arginine decarboxylase [EC:4.1.1.19]	09105	Amino acid metabolism (Y)
K01585	speA; arginine decarboxylase [EC:4.1.1.19]	09105	Amino acid metabolism (Y)
K02626	pdaD; arginine decarboxylase [EC:4.1.1.19]	09105	Amino acid metabolism (Y)
K01480	speB; agmatinase [EC:3.5.3.11]	09105	Amino acid metabolism (Y)
K10536	aguA; agmatine deiminase [EC:3.5.3.12]	09105	Amino acid metabolism (Y)
K12251	aguB; N-carbamoylputrescine amidase [EC:3.5.1.53]	09105	Amino acid metabolism (Y)
K14329	ACT; agmatine coumaroyltransferase [EC:2.3.1.64 2.3.1.-]	09105	Amino acid metabolism (Y)
K01581	E4.1.1.17, ODC1, speC, speF; ornithine decarboxylase [EC:4.1.1.17]	09105	Amino acid metabolism (Y)
K00797	speE, SRM, SPE3; spermidine synthase [EC:2.5.1.16]	09105	Amino acid metabolism (Y)
K24034	SPE3-LYS9; spermidine synthase / saccharopine dehydrogenase (NADP+, L-glutamate-forming) [EC:2.5.1.16 1.5.1.10]	09105	Amino acid metabolism (Y)
K00802	SMS; spermine synthase [EC:2.5.1.22]	09105	Amino acid metabolism (Y)
K01611	speD, AMD1; S-adenosylmethionine decarboxylase [EC:4.1.1.50]	09105	Amino acid metabolism (Y)
K13746	cansdh; carboxynorspermidine synthase [EC:1.5.1.43]	09105	Amino acid metabolism (Y)
K13747	nspC; carboxynorspermidine decarboxylase [EC:4.1.1.96]	09105	Amino acid metabolism (Y)
K11182	AOC1, ABP1; diamine oxidase [EC:1.4.3.22]	09105	Amino acid metabolism (Y)
K09251	patA; putrescine aminotransferase [EC:2.6.1.82]	09105	Amino acid metabolism (Y)
K12256	spuC; putrescine---pyruvate transaminase [EC:2.6.1.113]	09105	Amino acid metabolism (Y)
K03343	puo; putrescine oxidase [EC:1.4.3.10]	09105	Amino acid metabolism (Y)
K12259	SMOX, PAO5; spermine oxidase [EC:1.5.3.16 1.5.3.-]	09105	Amino acid metabolism (Y)
K13366	MPAO, PAO1; polyamine oxidase [EC:1.5.3.14 1.5.3.16 1.5.3.-]	09105	Amino acid metabolism (Y)
K17839	PAO4, PAO3, PAO2; polyamine oxidase [EC:1.5.3.17 1.5.3.-]	09105	Amino acid metabolism (Y)
K13367	FMS1; polyamine oxidase [EC:1.5.3.17]	09105	Amino acid metabolism (Y)
K00316	spdH; spermidine dehydrogenase [EC:1.5.99.6]	09105	Amino acid metabolism (Y)
K00128	ALDH; aldehyde dehydrogenase (NAD+) [EC:1.2.1.3]	09105	Amino acid metabolism (Y)
K14085	ALDH7A1; aldehyde dehydrogenase family 7 member A1 [EC:1.2.1.31 1.2.1.8 1.2.1.3]	09105	Amino acid metabolism (Y)
K00149	ALDH9A1; aldehyde dehydrogenase family 9 member A1 [EC:1.2.1.47 1.2.1.3]	09105	Amino acid metabolism (Y)
K00137	prr; aminobutyraldehyde dehydrogenase [EC:1.2.1.19]	09105	Amino acid metabolism (Y)
K12254	kauB; 4-guanidinobutyraldehyde dehydrogenase / NAD-dependent aldehyde dehydrogenase [EC:1.2.1.54 1.2.1.-]	09105	Amino acid metabolism (Y)
K05604	CNDP1; beta-Ala-His dipeptidase [EC:3.4.13.20]	09105	Amino acid metabolism (Y)
K08660	CNDP2; cytosolic nonspecific dipeptidase [EC:3.4.13.18]	09105	Amino acid metabolism (Y)
K14755	CRNS1, ATPGD1; carnosine synthase [EC:6.3.2.11]	09105	Amino acid metabolism (Y)
K00657	speG, SAT; diamine N-acetyltransferase [EC:2.3.1.57]	09105	Amino acid metabolism (Y)
K00274	MAO, aofH; monoamine oxidase [EC:1.4.3.4]	09105	Amino acid metabolism (Y)
K12252	aruH; arginine:pyruvate transaminase [EC:2.6.1.84]	09105	Amino acid metabolism (Y)
K21639	E1.4.3.25; L-arginine oxidase [EC:1.4.3.25]	09105	Amino acid metabolism (Y)
K12253	aruI; 5-guanidino-2-oxopentanoate decarboxylase [EC:4.1.1.75]	09105	Amino acid metabolism (Y)
K12255	gbuA; guanidinobutyrase [EC:3.5.3.7]	09105	Amino acid metabolism (Y)
K25365	gbh; guanidinobutyrase / D-arginase [EC:3.5.3.7 3.5.3.10]	09105	Amino acid metabolism (Y)
K27001	GDAH, AGMAT; taurocyamine/4-guanidinobutanoate/3-guanidinopropanoate hydrolase [EC:3.5.3.- 3.5.3.7 3.5.3.17]	09105	Amino acid metabolism (Y)
K01426	E3.5.1.4, amiE; amidase [EC:3.5.1.4]	09105	Amino acid metabolism (Y)
K00673	astA; arginine N-succinyltransferase [EC:2.3.1.109]	09105	Amino acid metabolism (Y)
K01484	astB; succinylarginine dihydrolase [EC:3.5.3.23]	09105	Amino acid metabolism (Y)
K00840	astC; succinylornithine aminotransferase [EC:2.6.1.81]	09105	Amino acid metabolism (Y)
K06447	astD; succinylglutamic semialdehyde dehydrogenase [EC:1.2.1.71]	09105	Amino acid metabolism (Y)
K05526	astE; succinylglutamate desuccinylase [EC:3.5.1.96]	09105	Amino acid metabolism (Y)
K09470	puuA; gamma-glutamylputrescine synthase [EC:6.3.1.11]	09105	Amino acid metabolism (Y)
K09471	puuB, ordL; gamma-glutamylputrescine oxidase [EC:1.4.3.-]	09105	Amino acid metabolism (Y)
K09472	puuC, aldH; 4-(gamma-glutamylamino)butanal dehydrogenase [EC:1.2.1.99]	09105	Amino acid metabolism (Y)
K09473	puuD; gamma-glutamyl-gamma-aminobutyrate hydrolase [EC:3.5.1.94]	09105	Amino acid metabolism (Y)
K23233	ODH1; D-octopine dehydrogenase [EC:1.5.1.11]	09105	Amino acid metabolism (Y)
K00296	nos; D-nopaline dehydrogenase [EC:1.5.1.19]	09105	Amino acid metabolism (Y)
K24952	noxA; nopaline oxidase subunit A	09105	Amino acid metabolism (Y)
K24953	noxB; nopaline oxidase subunit B	09105	Amino acid metabolism (Y)
K24954	ooxA; octopine oxidase subunit A	09105	Amino acid metabolism (Y)
K24955	ooxB; octopine oxidase subunit B	09105	Amino acid metabolism (Y)
K00934	E2.7.3.3; arginine kinase [EC:2.7.3.3]	09105	Amino acid metabolism (Y)
K13240	NOS1; nitric-oxide synthase, brain [EC:1.14.13.39]	09105	Amino acid metabolism (Y)
K13241	NOS2; nitric-oxide synthase, inducible [EC:1.14.13.39]	09105	Amino acid metabolism (Y)
K13242	NOS3; nitric-oxide synthase, endothelial [EC:1.14.13.39]	09105	Amino acid metabolism (Y)
K13427	NOA1; nitric-oxide synthase, plant [EC:1.14.13.39]	09105	Amino acid metabolism (Y)
K00491	nos; nitric-oxide synthase, bacterial [EC:1.14.14.47]	09105	Amino acid metabolism (Y)
K01476	E3.5.3.1, rocF, arg; arginase [EC:3.5.3.1]	09105	Amino acid metabolism (Y)
K00819	rocD, OAT; ornithine--oxo-acid transaminase [EC:2.6.1.13]	09105	Amino acid metabolism (Y)
K00286	proC; pyrroline-5-carboxylate reductase [EC:1.5.1.2]	09105	Amino acid metabolism (Y)
K00318	PRODH, fadM, putB; proline dehydrogenase [EC:1.5.5.2]	09105	Amino acid metabolism (Y)
K13821	putA; RHH-type transcriptional regulator, proline utilization regulon repressor / proline dehydrogenase / delta 1-pyrroline-5-carboxylate dehydrogenase [EC:1.5.5.2 1.2.1.88]	09105	Amino acid metabolism (Y)
K01750	E4.3.1.12, ocd; ornithine cyclodeaminase [EC:4.3.1.12]	09105	Amino acid metabolism (Y)
K00294	E1.2.1.88; 1-pyrroline-5-carboxylate dehydrogenase [EC:1.2.1.88]	09105	Amino acid metabolism (Y)
K00931	proB; glutamate 5-kinase [EC:2.7.2.11]	09105	Amino acid metabolism (Y)
K00147	proA; glutamate-5-semialdehyde dehydrogenase [EC:1.2.1.41]	09105	Amino acid metabolism (Y)
K12657	ALDH18A1, P5CS; delta-1-pyrroline-5-carboxylate synthetase [EC:2.7.2.11 1.2.1.41]	09105	Amino acid metabolism (Y)
K22842	MRP; L-glutamate-5-semialdehyde N-acetyltransferase [EC:2.3.1.271]	09105	Amino acid metabolism (Y)
K01259	pip; proline iminopeptidase [EC:3.4.11.5]	09105	Amino acid metabolism (Y)
K11142	LAP3; cytosol aminopeptidase [EC:3.4.11.1 3.4.11.5]	09105	Amino acid metabolism (Y)
K00472	P4HA; prolyl 4-hydroxylase [EC:1.14.11.2]	09105	Amino acid metabolism (Y)
K23121	pflD; trans-4-hydroxy-L-proline dehydratase [EC:4.2.1.172]	09105	Amino acid metabolism (Y)
K11394	PRODH2; hydroxyproline dehydrogenase [EC:1.5.5.3]	09105	Amino acid metabolism (Y)
K14454	GOT1; aspartate aminotransferase, cytoplasmic [EC:2.6.1.1]	09105	Amino acid metabolism (Y)
K14455	GOT2; aspartate aminotransferase, mitochondrial [EC:2.6.1.1]	09105	Amino acid metabolism (Y)
K00811	ASP5; aspartate aminotransferase, chloroplastic [EC:2.6.1.1]	09105	Amino acid metabolism (Y)
K00812	aspB; aspartate aminotransferase [EC:2.6.1.1]	09105	Amino acid metabolism (Y)
K00813	aspC; aspartate aminotransferase [EC:2.6.1.1]	09105	Amino acid metabolism (Y)
K11358	yhdR; aspartate aminotransferase [EC:2.6.1.1]	09105	Amino acid metabolism (Y)
K00824	dat; D-alanine transaminase [EC:2.6.1.21]	09105	Amino acid metabolism (Y)
K18123	HOGA1; 4-hydroxy-2-oxoglutarate aldolase [EC:4.1.3.16]	09105	Amino acid metabolism (Y)
K01777	prdF; proline racemase [EC:5.1.1.4]	09105	Amino acid metabolism (Y)
K21672	ord; 2,4-diaminopentanoate dehydrogenase [EC:1.4.1.12 1.4.1.26]	09105	Amino acid metabolism (Y)
K10793	prdA; D-proline reductase (dithiol) PrdA [EC:1.21.4.1]	09105	Amino acid metabolism (Y)
K10794	prdB; D-proline reductase (dithiol) PrdB [EC:1.21.4.1]	09105	Amino acid metabolism (Y)
K00273	DAO, aao; D-amino-acid oxidase [EC:1.4.3.3]	09105	Amino acid metabolism (Y)
K17851	dpd; D-proline dehydrogenase [EC:1.5.99.13]	09105	Amino acid metabolism (Y)
K18384	L3HYPDH; trans-L-3-hydroxyproline dehydratase [EC:4.2.1.77]	09105	Amino acid metabolism (Y)
K22548	lhpL; trans-L-3-hydroxyproline dehydratase [EC:4.2.1.77]	09105	Amino acid metabolism (Y)
K21624	c3lhypd; cis-L-3-hydroxyproline dehydratase [EC:4.2.1.171]	09105	Amino acid metabolism (Y)
K09123	lhpI; cis-L-3-hydroxyproline dehydratase [EC:4.2.1.171]	09105	Amino acid metabolism (Y)
K19743	lhpI; 1-piperideine-2-carboxylate/1-pyrroline-2-carboxylate reductase [NAD(P)H] [EC:1.5.1.1]	09105	Amino acid metabolism (Y)
K19742	lhpI; 1-pyrroline-2-carboxylate reductase [NAD(P)H] [EC:1.5.1.49]	09105	Amino acid metabolism (Y)
K00765	hisG; ATP phosphoribosyltransferase [EC:2.4.2.17]	09105	Amino acid metabolism (Y)
K02502	hisZ; ATP phosphoribosyltransferase regulatory subunit	09105	Amino acid metabolism (Y)
K01523	hisE; phosphoribosyl-ATP pyrophosphohydrolase [EC:3.6.1.31]	09105	Amino acid metabolism (Y)
K01496	hisI; phosphoribosyl-AMP cyclohydrolase [EC:3.5.4.19]	09105	Amino acid metabolism (Y)
K11755	hisIE; phosphoribosyl-AMP cyclohydrolase / phosphoribosyl-ATP pyrophosphohydrolase [EC:3.5.4.19 3.6.1.31]	09105	Amino acid metabolism (Y)
K14152	HIS4; phosphoribosyl-ATP pyrophosphohydrolase / phosphoribosyl-AMP cyclohydrolase / histidinol dehydrogenase [EC:3.6.1.31 3.5.4.19 1.1.1.23]	09105	Amino acid metabolism (Y)
K01814	hisA; phosphoribosylformimino-5-aminoimidazole carboxamide ribotide isomerase [EC:5.3.1.16]	09105	Amino acid metabolism (Y)
K24017	priA; phosphoribosyl isomerase A [EC:5.3.1.16 5.3.1.24]	09105	Amino acid metabolism (Y)
K02501	hisH; imidazole glycerol-phosphate synthase subunit HisH [EC:4.3.2.10]	09105	Amino acid metabolism (Y)
K02500	hisF; imidazole glycerol-phosphate synthase subunit HisF [EC:4.3.2.10]	09105	Amino acid metabolism (Y)
K01663	HIS7; imidazole glycerol-phosphate synthase [EC:4.3.2.10]	09105	Amino acid metabolism (Y)
K01693	hisB; imidazoleglycerol-phosphate dehydratase [EC:4.2.1.19]	09105	Amino acid metabolism (Y)
K01089	hisB; imidazoleglycerol-phosphate dehydratase / histidinol-phosphatase [EC:4.2.1.19 3.1.3.15]	09105	Amino acid metabolism (Y)
K00817	hisC; histidinol-phosphate aminotransferase [EC:2.6.1.9]	09105	Amino acid metabolism (Y)
K05602	hisN; histidinol-phosphatase [EC:3.1.3.15]	09105	Amino acid metabolism (Y)
K04486	E3.1.3.15B; histidinol-phosphatase (PHP family) [EC:3.1.3.15]	09105	Amino acid metabolism (Y)
K18649	IMPL2; inositol-phosphate phosphatase / L-galactose 1-phosphate phosphatase / histidinol-phosphatase [EC:3.1.3.25 3.1.3.93 3.1.3.15]	09105	Amino acid metabolism (Y)
K00013	hisD; histidinol dehydrogenase [EC:1.1.1.23]	09105	Amino acid metabolism (Y)
K01745	hutH, HAL; histidine ammonia-lyase [EC:4.3.1.3]	09105	Amino acid metabolism (Y)
K01712	hutU, UROC1; urocanate hydratase [EC:4.2.1.49]	09105	Amino acid metabolism (Y)
K01468	hutI, AMDHD1; imidazolonepropionase [EC:3.5.2.7]	09105	Amino acid metabolism (Y)
K01479	hutG; formiminoglutamase [EC:3.5.3.8]	09105	Amino acid metabolism (Y)
K00603	fctD; glutamate formiminotransferase / 5-formyltetrahydrofolate cyclo-ligase [EC:2.1.2.5 6.3.3.2]	09105	Amino acid metabolism (Y)
K13990	FTCD; glutamate formiminotransferase / formiminotetrahydrofolate cyclodeaminase [EC:2.1.2.5 4.3.1.4]	09105	Amino acid metabolism (Y)
K05603	hutF; formimidoylglutamate deiminase [EC:3.5.3.13]	09105	Amino acid metabolism (Y)
K01458	hutG; N-formylglutamate deformylase [EC:3.5.1.68]	09105	Amino acid metabolism (Y)
K17363	urdA; urocanate reductase [EC:1.3.99.33]	09105	Amino acid metabolism (Y)
K01590	hdc, HDC; histidine decarboxylase [EC:4.1.1.22]	09105	Amino acid metabolism (Y)
K11182	AOC1, ABP1; diamine oxidase [EC:1.4.3.22]	09105	Amino acid metabolism (Y)
K00128	ALDH; aldehyde dehydrogenase (NAD+) [EC:1.2.1.3]	09105	Amino acid metabolism (Y)
K14085	ALDH7A1; aldehyde dehydrogenase family 7 member A1 [EC:1.2.1.31 1.2.1.8 1.2.1.3]	09105	Amino acid metabolism (Y)
K00149	ALDH9A1; aldehyde dehydrogenase family 9 member A1 [EC:1.2.1.47 1.2.1.3]	09105	Amino acid metabolism (Y)
K01437	ASPA, aspA; aspartoacylase [EC:3.5.1.15]	09105	Amino acid metabolism (Y)
K00546	HNMT; histamine N-methyltransferase [EC:2.1.1.8]	09105	Amino acid metabolism (Y)
K00274	MAO, aofH; monoamine oxidase [EC:1.4.3.4]	09105	Amino acid metabolism (Y)
K00129	ALDH3; aldehyde dehydrogenase (NAD(P)+) [EC:1.2.1.5]	09105	Amino acid metabolism (Y)
K14755	CRNS1, ATPGD1; carnosine synthase [EC:6.3.2.11]	09105	Amino acid metabolism (Y)
K19787	CARNMT1; carnosine N-methyltransferase [EC:2.1.1.22]	09105	Amino acid metabolism (Y)
K22437	E2.1.1.22; carnosine N-methyltransferase [EC:2.1.1.22]	09105	Amino acid metabolism (Y)
K08660	CNDP2; cytosolic nonspecific dipeptidase [EC:3.4.13.18]	09105	Amino acid metabolism (Y)
K05604	CNDP1; beta-Ala-His dipeptidase [EC:3.4.13.20]	09105	Amino acid metabolism (Y)
K20246	EGT1; L-histidine Nalpha-methyltransferase / hercynylcysteine S-oxide synthase [EC:2.1.1.44 1.21.3.10]	09105	Amino acid metabolism (Y)
K18911	egtD; L-histidine Nalpha-methyltransferase [EC:2.1.1.44]	09105	Amino acid metabolism (Y)
K18912	egtB; gamma-glutamyl hercynylcysteine S-oxide synthase [EC:1.14.99.50]	09105	Amino acid metabolism (Y)
K07008	egtC; gamma-glutamyl hercynylcysteine S-oxide hydrolase [EC:3.5.1.118]	09105	Amino acid metabolism (Y)
K20247	EGT2; hercynylcysteine S-oxide lyase [EC:4.4.1.36]	09105	Amino acid metabolism (Y)
K18913	egtE; hercynylcysteine S-oxide lyase [EC:4.4.1.36]	09105	Amino acid metabolism (Y)
K14454	GOT1; aspartate aminotransferase, cytoplasmic [EC:2.6.1.1]	09105	Amino acid metabolism (Y)
K14455	GOT2; aspartate aminotransferase, mitochondrial [EC:2.6.1.1]	09105	Amino acid metabolism (Y)
K00811	ASP5; aspartate aminotransferase, chloroplastic [EC:2.6.1.1]	09105	Amino acid metabolism (Y)
K00812	aspB; aspartate aminotransferase [EC:2.6.1.1]	09105	Amino acid metabolism (Y)
K00813	aspC; aspartate aminotransferase [EC:2.6.1.1]	09105	Amino acid metabolism (Y)
K11358	yhdR; aspartate aminotransferase [EC:2.6.1.1]	09105	Amino acid metabolism (Y)
K15849	PAT, AAT; bifunctional aspartate aminotransferase and glutamate/aspartate-prephenate aminotransferase [EC:2.6.1.1 2.6.1.78 2.6.1.79]	09105	Amino acid metabolism (Y)
K00815	TAT; tyrosine aminotransferase [EC:2.6.1.5]	09105	Amino acid metabolism (Y)
K00817	hisC; histidinol-phosphate aminotransferase [EC:2.6.1.9]	09105	Amino acid metabolism (Y)
K00832	tyrB; aromatic-amino-acid transaminase [EC:2.6.1.57]	09105	Amino acid metabolism (Y)
K00838	ARO8; aromatic amino acid aminotransferase I / 2-aminoadipate transaminase [EC:2.6.1.57 2.6.1.39 2.6.1.27 2.6.1.5]	09105	Amino acid metabolism (Y)
K05821	ARO9; aromatic amino acid aminotransferase II [EC:2.6.1.58 2.6.1.28]	09105	Amino acid metabolism (Y)
K00270	pdh; phenylalanine dehydrogenase [EC:1.4.1.20]	09105	Amino acid metabolism (Y)
K03334	IL4I1; L-amino-acid oxidase [EC:1.4.3.2]	09105	Amino acid metabolism (Y)
K00457	HPD, hppD; 4-hydroxyphenylpyruvate dioxygenase [EC:1.13.11.27]	09105	Amino acid metabolism (Y)
K00451	HGD, hmgA; homogentisate 1,2-dioxygenase [EC:1.13.11.5]	09105	Amino acid metabolism (Y)
K01800	maiA, GSTZ1; maleylacetoacetate isomerase [EC:5.2.1.2]	09105	Amino acid metabolism (Y)
K01555	FAH, fahA; fumarylacetoacetase [EC:3.7.1.2]	09105	Amino acid metabolism (Y)
K16171	faaH; fumarylacetoacetate (FAA) hydrolase [EC:3.7.1.2]	09105	Amino acid metabolism (Y)
K00422	E1.10.3.1; polyphenol oxidase [EC:1.10.3.1]	09105	Amino acid metabolism (Y)
K00505	TYR; tyrosinase [EC:1.14.18.1]	09105	Amino acid metabolism (Y)
K00501	TH; tyrosine 3-monooxygenase [EC:1.14.16.2]	09105	Amino acid metabolism (Y)
K24287	lmbB2; L-tyrosine peroxygenase [EC:1.11.2.6]	09105	Amino acid metabolism (Y)
K01827	DCT; dopachrome tautomerase [EC:5.3.3.12]	09105	Amino acid metabolism (Y)
K22203	DCE; dopachrome tautomerase [EC:5.3.3.12]	09105	Amino acid metabolism (Y)
K00506	TYRP1; tyrosinase-related protein 1 [EC:1.14.18.-]	09105	Amino acid metabolism (Y)
K22329	TDC-1; tyrosine decarboxylase [EC:4.1.1.25]	09105	Amino acid metabolism (Y)
K01592	TYDC; tyrosine decarboxylase [EC:4.1.1.25]	09105	Amino acid metabolism (Y)
K22330	tyrDC; tyrosine decarboxylase [EC:4.1.1.25]	09105	Amino acid metabolism (Y)
K18933	mfnA, adc; tyrosine decarboxylase / aspartate 1-decarboxylase [EC:4.1.1.25 4.1.1.11]	09105	Amino acid metabolism (Y)
K01593	DDC, TDC; aromatic-L-amino-acid/L-tryptophan decarboxylase [EC:4.1.1.28 4.1.1.105]	09105	Amino acid metabolism (Y)
K00503	DBH; dopamine beta-monooxygenase [EC:1.14.17.1]	09105	Amino acid metabolism (Y)
K00553	PNMT; phenylethanolamine N-methyltransferase [EC:2.1.1.28]	09105	Amino acid metabolism (Y)
K00545	COMT; catechol O-methyltransferase [EC:2.1.1.6]	09105	Amino acid metabolism (Y)
K00274	MAO, aofH; monoamine oxidase [EC:1.4.3.4]	09105	Amino acid metabolism (Y)
K00276	AOC3, AOC2, tynA; primary-amine oxidase [EC:1.4.3.21]	09105	Amino acid metabolism (Y)
K13371	aauA; aralkylamine dehydrogenase light chain [EC:1.4.9.2]	09105	Amino acid metabolism (Y)
K13372	aauB; aralkylamine dehydrogenase heavy chain [EC:1.4.9.2]	09105	Amino acid metabolism (Y)
K25271	tynA; tyramine oxidase subunit A [EC:1.4.3.-]	09105	Amino acid metabolism (Y)
K25272	tynB; tyramine oxidase subunit B [EC:1.4.3.-]	09105	Amino acid metabolism (Y)
K01618	E4.1.1.107; 3,4-dihydroxyphenylacetaldehyde synthase [EC:4.1.1.107]	09105	Amino acid metabolism (Y)
K00129	ALDH3; aldehyde dehydrogenase (NAD(P)+) [EC:1.2.1.5]	09105	Amino acid metabolism (Y)
K00146	feaB, tynC; phenylacetaldehyde dehydrogenase [EC:1.2.1.39]	09105	Amino acid metabolism (Y)
K13951	ADH1_7; alcohol dehydrogenase 1/7 [EC:1.1.1.1]	09105	Amino acid metabolism (Y)
K13980	ADH4; alcohol dehydrogenase 4 [EC:1.1.1.1]	09105	Amino acid metabolism (Y)
K00121	frmA, ADH5, adhC; S-(hydroxymethyl)glutathione dehydrogenase / alcohol dehydrogenase [EC:1.1.1.284 1.1.1.1]	09105	Amino acid metabolism (Y)
K13952	ADH6; alcohol dehydrogenase 6 [EC:1.1.1.1]	09105	Amino acid metabolism (Y)
K04072	adhE; acetaldehyde dehydrogenase / alcohol dehydrogenase [EC:1.2.1.10 1.1.1.1]	09105	Amino acid metabolism (Y)
K13953	adhP; alcohol dehydrogenase, propanol-preferring [EC:1.1.1.1]	09105	Amino acid metabolism (Y)
K13954	yiaY; alcohol dehydrogenase [EC:1.1.1.1]	09105	Amino acid metabolism (Y)
K18857	ADH1; alcohol dehydrogenase class-P [EC:1.1.1.1]	09105	Amino acid metabolism (Y)
K00001	E1.1.1.1, adh; alcohol dehydrogenase [EC:1.1.1.1]	09105	Amino acid metabolism (Y)
K22327	TYRDC-2; 4-hydroxyphenylacetaldehyde synthase [EC:4.1.1.108]	09105	Amino acid metabolism (Y)
K00483	hpaB; 4-hydroxyphenylacetate 3-monooxygenase [EC:1.14.14.9]	09105	Amino acid metabolism (Y)
K23492	C2-hpah; 4-hydroxyphenylacetate 3-monooxygenase [EC:1.14.14.9]	09105	Amino acid metabolism (Y)
K16901	K16901; anthranilate 3-monooxygenase (FAD) / 4-hydroxyphenylacetate 3-monooxygenase [EC:1.14.14.8 1.14.14.9]	09105	Amino acid metabolism (Y)
K00484	hpaC; flavin reductase (NADH) [EC:1.5.1.36]	09105	Amino acid metabolism (Y)
K23470	C1-hpah; 4-hydroxyphenylacetate 3-hydroxylase, reductase component [EC:1.5.1.36]	09105	Amino acid metabolism (Y)
K16902	E1.5.1.45; FAD reductase [NAD(P)H] [EC:1.5.1.45]	09105	Amino acid metabolism (Y)
K00455	hpaD, hpcB; 3,4-dihydroxyphenylacetate 2,3-dioxygenase [EC:1.13.11.15]	09105	Amino acid metabolism (Y)
K00151	hpaE, hpcC; 5-carboxymethyl-2-hydroxymuconic-semialdehyde dehydrogenase [EC:1.2.1.60]	09105	Amino acid metabolism (Y)
K10219	ligC; 2-hydroxy-4-carboxymuconate semialdehyde hemiacetal dehydrogenase [EC:1.1.1.312]	09105	Amino acid metabolism (Y)
K01826	hpaF, hpcD; 5-carboxymethyl-2-hydroxymuconate isomerase [EC:5.3.3.10]	09105	Amino acid metabolism (Y)
K05921	hpaG; 5-oxopent-3-ene-1,2,5-tricarboxylate decarboxylase / 2-hydroxyhepta-2,4-diene-1,7-dioate isomerase [EC:4.1.1.68 5.3.3.-]	09105	Amino acid metabolism (Y)
K02509	hpaH; 2-oxo-hept-3-ene-1,7-dioate hydratase [EC:4.2.1.-]	09105	Amino acid metabolism (Y)
K02510	hpaI, hpcH; 4-hydroxy-2-oxoheptanedioate aldolase [EC:4.1.2.52]	09105	Amino acid metabolism (Y)
K00135	gabD; succinate-semialdehyde dehydrogenase / glutarate-semialdehyde dehydrogenase [EC:1.2.1.16 1.2.1.79 1.2.1.20]	09105	Amino acid metabolism (Y)
K01668	E4.1.99.2; tyrosine phenol-lyase [EC:4.1.99.2]	09105	Amino acid metabolism (Y)
K10774	E4.3.1.23; tyrosine ammonia-lyase [EC:4.3.1.23]	09105	Amino acid metabolism (Y)
K00431	TPO; thyroid peroxidase [EC:1.11.1.8]	09105	Amino acid metabolism (Y)
K00055	E1.1.1.90; aryl-alcohol dehydrogenase [EC:1.1.1.90]	09105	Amino acid metabolism (Y)
K00157	AOX; aldehyde oxidase [EC:1.2.3.1]	09105	Amino acid metabolism (Y)
K00450	E1.13.11.4; gentisate 1,2-dioxygenase [EC:1.13.11.4]	09105	Amino acid metabolism (Y)
K01801	nagL; maleylpyruvate isomerase [EC:5.2.1.4]	09105	Amino acid metabolism (Y)
K16163	K16163; maleylpyruvate isomerase [EC:5.2.1.4]	09105	Amino acid metabolism (Y)
K01557	FAHD1; acylpyruvate hydrolase [EC:3.7.1.5]	09105	Amino acid metabolism (Y)
K16164	K16164; acylpyruvate hydrolase [EC:3.7.1.5]	09105	Amino acid metabolism (Y)
K16165	nagK; fumarylpyruvate hydrolase [EC:3.7.1.20]	09105	Amino acid metabolism (Y)
K20758	hbzF; maleylpyruvate hydrolase [EC:3.7.1.23]	09105	Amino acid metabolism (Y)
K07253	MIF; phenylpyruvate tautomerase [EC:5.3.2.1]	09105	Amino acid metabolism (Y)
K23109	fldH; aromatic 2-oxoacid reductase [EC:1.1.1.110]	09105	Amino acid metabolism (Y)
K18606	HPPR; hydroxyphenylpyruvate reductase [EC:1.1.1.237]	09105	Amino acid metabolism (Y)
K13574	hcxB; hydroxycarboxylate dehydrogenase B [EC:1.1.1.237 1.1.1.-]	09105	Amino acid metabolism (Y)
K21425	RAS; rosmarinate synthase [EC:2.3.1.140]	09105	Amino acid metabolism (Y)
K00500	phhA, PAH; phenylalanine-4-hydroxylase [EC:1.14.16.1]	09105	Amino acid metabolism (Y)
K22328	PAAS; phenylacetaldehyde synthase [EC:4.1.1.109]	09105	Amino acid metabolism (Y)
K22427	AADC; phenylalanine decarboxylase [EC:4.1.1.53]	09105	Amino acid metabolism (Y)
K01593	DDC, TDC; aromatic-L-amino-acid/L-tryptophan decarboxylase [EC:4.1.1.28 4.1.1.105]	09105	Amino acid metabolism (Y)
K00276	AOC3, AOC2, tynA; primary-amine oxidase [EC:1.4.3.21]	09105	Amino acid metabolism (Y)
K00274	MAO, aofH; monoamine oxidase [EC:1.4.3.4]	09105	Amino acid metabolism (Y)
K13371	aauA; aralkylamine dehydrogenase light chain [EC:1.4.9.2]	09105	Amino acid metabolism (Y)
K13372	aauB; aralkylamine dehydrogenase heavy chain [EC:1.4.9.2]	09105	Amino acid metabolism (Y)
K00129	ALDH3; aldehyde dehydrogenase (NAD(P)+) [EC:1.2.1.5]	09105	Amino acid metabolism (Y)
K00146	feaB, tynC; phenylacetaldehyde dehydrogenase [EC:1.2.1.39]	09105	Amino acid metabolism (Y)
K01912	paaK; phenylacetate-CoA ligase [EC:6.2.1.30]	09105	Amino acid metabolism (Y)
K02614	paaI; acyl-CoA thioesterase [EC:3.1.2.-]	09105	Amino acid metabolism (Y)
K02609	paaA; ring-1,2-phenylacetyl-CoA epoxidase subunit PaaA [EC:1.14.13.149]	09105	Amino acid metabolism (Y)
K02610	paaB; ring-1,2-phenylacetyl-CoA epoxidase subunit PaaB	09105	Amino acid metabolism (Y)
K02611	paaC; ring-1,2-phenylacetyl-CoA epoxidase subunit PaaC [EC:1.14.13.149]	09105	Amino acid metabolism (Y)
K02612	paaD; ring-1,2-phenylacetyl-CoA epoxidase subunit PaaD	09105	Amino acid metabolism (Y)
K02613	paaE; ring-1,2-phenylacetyl-CoA epoxidase subunit PaaE	09105	Amino acid metabolism (Y)
K15866	paaG; 2-(1,2-epoxy-1,2-dihydrophenyl)acetyl-CoA isomerase [EC:5.3.3.18]	09105	Amino acid metabolism (Y)
K02618	paaZ; oxepin-CoA hydrolase / 3-oxo-5,6-dehydrosuberyl-CoA semialdehyde dehydrogenase [EC:3.3.2.12 1.2.1.91]	09105	Amino acid metabolism (Y)
K02615	paaJ; 3-oxo-5,6-didehydrosuberyl-CoA/3-oxoadipyl-CoA thiolase [EC:2.3.1.223 2.3.1.174]	09105	Amino acid metabolism (Y)
K01692	paaF, echA; enoyl-CoA hydratase [EC:4.2.1.17]	09105	Amino acid metabolism (Y)
K00074	paaH, hbd, fadB, mmgB; 3-hydroxybutyryl-CoA dehydrogenase [EC:1.1.1.157]	09105	Amino acid metabolism (Y)
K18361	padB; phenylacetyl-CoA:acceptor oxidoreductase [EC:1.17.5.1 3.1.2.25]	09105	Amino acid metabolism (Y)
K18362	padC; phenylacetyl-CoA:acceptor oxidoreductase 27-kDa subunit	09105	Amino acid metabolism (Y)
K18363	padD; phenylacetyl-CoA:acceptor oxidoreductase 26-kDa subunit	09105	Amino acid metabolism (Y)
K18360	padA; phenylacetyl-CoA:acceptor oxidoreductase accessory protein	09105	Amino acid metabolism (Y)
K18355	padG; phenylglyoxylate dehydrogenase alpha subunit [EC:1.2.1.58]	09105	Amino acid metabolism (Y)
K18356	padI; phenylglyoxylate dehydrogenase beta subunit [EC:1.2.1.58]	09105	Amino acid metabolism (Y)
K18357	padE; phenylglyoxylate dehydrogenase gamma subunit [EC:1.2.1.58]	09105	Amino acid metabolism (Y)
K18358	padF; phenylglyoxylate dehydrogenase delta subunit [EC:1.2.1.58]	09105	Amino acid metabolism (Y)
K18359	padH; phenylglyoxylate dehydrogenase epsilon subunit [EC:1.2.1.58]	09105	Amino acid metabolism (Y)
K15517	GLYAL; glycine N-phenylacetyltransferase [EC:2.3.1.192]	09105	Amino acid metabolism (Y)
K00270	pdh; phenylalanine dehydrogenase [EC:1.4.1.20]	09105	Amino acid metabolism (Y)
K14454	GOT1; aspartate aminotransferase, cytoplasmic [EC:2.6.1.1]	09105	Amino acid metabolism (Y)
K14455	GOT2; aspartate aminotransferase, mitochondrial [EC:2.6.1.1]	09105	Amino acid metabolism (Y)
K00811	ASP5; aspartate aminotransferase, chloroplastic [EC:2.6.1.1]	09105	Amino acid metabolism (Y)
K00812	aspB; aspartate aminotransferase [EC:2.6.1.1]	09105	Amino acid metabolism (Y)
K00813	aspC; aspartate aminotransferase [EC:2.6.1.1]	09105	Amino acid metabolism (Y)
K11358	yhdR; aspartate aminotransferase [EC:2.6.1.1]	09105	Amino acid metabolism (Y)
K15849	PAT, AAT; bifunctional aspartate aminotransferase and glutamate/aspartate-prephenate aminotransferase [EC:2.6.1.1 2.6.1.78 2.6.1.79]	09105	Amino acid metabolism (Y)
K00815	TAT; tyrosine aminotransferase [EC:2.6.1.5]	09105	Amino acid metabolism (Y)
K00817	hisC; histidinol-phosphate aminotransferase [EC:2.6.1.9]	09105	Amino acid metabolism (Y)
K00832	tyrB; aromatic-amino-acid transaminase [EC:2.6.1.57]	09105	Amino acid metabolism (Y)
K00838	ARO8; aromatic amino acid aminotransferase I / 2-aminoadipate transaminase [EC:2.6.1.57 2.6.1.39 2.6.1.27 2.6.1.5]	09105	Amino acid metabolism (Y)
K05821	ARO9; aromatic amino acid aminotransferase II [EC:2.6.1.58 2.6.1.28]	09105	Amino acid metabolism (Y)
K03334	IL4I1; L-amino-acid oxidase [EC:1.4.3.2]	09105	Amino acid metabolism (Y)
K03825	aaaT; L-phenylalanine/L-methionine N-acetyltransferase [EC:2.3.1.53 2.3.1.-]	09105	Amino acid metabolism (Y)
K12732	ARO10; phenylpyruvate decarboxylase [EC:4.1.1.-]	09105	Amino acid metabolism (Y)
K00055	E1.1.1.90; aryl-alcohol dehydrogenase [EC:1.1.1.90]	09105	Amino acid metabolism (Y)
K00457	HPD, hppD; 4-hydroxyphenylpyruvate dioxygenase [EC:1.13.11.27]	09105	Amino acid metabolism (Y)
K00285	dadA; D-amino-acid dehydrogenase [EC:1.4.5.1]	09105	Amino acid metabolism (Y)
K00824	dat; D-alanine transaminase [EC:2.6.1.21]	09105	Amino acid metabolism (Y)
K07253	MIF; phenylpyruvate tautomerase [EC:5.3.2.1]	09105	Amino acid metabolism (Y)
K23109	fldH; aromatic 2-oxoacid reductase [EC:1.1.1.110]	09105	Amino acid metabolism (Y)
K18606	HPPR; hydroxyphenylpyruvate reductase [EC:1.1.1.237]	09105	Amino acid metabolism (Y)
K13574	hcxB; hydroxycarboxylate dehydrogenase B [EC:1.1.1.237 1.1.1.-]	09105	Amino acid metabolism (Y)
K21795	pao; phenylalanine 2-monooxygenase [EC:1.13.12.9]	09105	Amino acid metabolism (Y)
K03782	katG; catalase-peroxidase [EC:1.11.1.21]	09105	Amino acid metabolism (Y)
K01426	E3.5.1.4, amiE; amidase [EC:3.5.1.4]	09105	Amino acid metabolism (Y)
K10437	PHAA, PHACA, CYP504A1; phenylacetate 2-hydroxylase [EC:1.14.14.54]	09105	Amino acid metabolism (Y)
K10775	PAL; phenylalanine ammonia-lyase [EC:4.3.1.24]	09105	Amino acid metabolism (Y)
K13064	PTAL; phenylalanine/tyrosine ammonia-lyase [EC:4.3.1.25]	09105	Amino acid metabolism (Y)
K10797	enr; 2-enoate reductase [EC:1.3.1.31]	09105	Amino acid metabolism (Y)
K05708	hcaE, hcaA1; 3-phenylpropionate/trans-cinnamate dioxygenase subunit alpha [EC:1.14.12.19]	09105	Amino acid metabolism (Y)
K05709	hcaF, hcaA2; 3-phenylpropionate/trans-cinnamate dioxygenase subunit beta [EC:1.14.12.19]	09105	Amino acid metabolism (Y)
K05710	hcaC; 3-phenylpropionate/trans-cinnamate dioxygenase ferredoxin component	09105	Amino acid metabolism (Y)
K00529	hcaD; 3-phenylpropionate/trans-cinnamate dioxygenase ferredoxin reductase component [EC:1.18.1.3]	09105	Amino acid metabolism (Y)
K05711	hcaB; 2,3-dihydroxy-2,3-dihydrophenylpropionate dehydrogenase [EC:1.3.1.87]	09105	Amino acid metabolism (Y)
K05712	mhpA; 3-(3-hydroxy-phenyl)propionate hydroxylase [EC:1.14.13.127]	09105	Amino acid metabolism (Y)
K05713	mhpB; 2,3-dihydroxyphenylpropionate 1,2-dioxygenase [EC:1.13.11.16]	09105	Amino acid metabolism (Y)
K05714	mhpC; 2-hydroxy-6-oxonona-2,4-dienedioate hydrolase [EC:3.7.1.14]	09105	Amino acid metabolism (Y)
K02554	mhpD; 2-keto-4-pentenoate hydratase [EC:4.2.1.80]	09105	Amino acid metabolism (Y)
K01666	mhpE; 4-hydroxy 2-oxovalerate aldolase [EC:4.1.3.39]	09105	Amino acid metabolism (Y)
K04073	mhpF; acetaldehyde dehydrogenase [EC:1.2.1.10]	09105	Amino acid metabolism (Y)
K00453	TDO2, kynA; tryptophan 2,3-dioxygenase [EC:1.13.11.11]	09105	Amino acid metabolism (Y)
K00463	IDO, INDO; indoleamine 2,3-dioxygenase [EC:1.13.11.52]	09105	Amino acid metabolism (Y)
K01432	AFMID; arylformamidase [EC:3.5.1.9]	09105	Amino acid metabolism (Y)
K14263	BNA7; kynurenine formamidase [EC:3.5.1.9]	09105	Amino acid metabolism (Y)
K07130	kynB; arylformamidase [EC:3.5.1.9]	09105	Amino acid metabolism (Y)
K00486	KMO; kynurenine 3-monooxygenase [EC:1.14.13.9]	09105	Amino acid metabolism (Y)
K01556	KYNU, kynU; kynureninase [EC:3.7.1.3]	09105	Amino acid metabolism (Y)
K16901	K16901; anthranilate 3-monooxygenase (FAD) / 4-hydroxyphenylacetate 3-monooxygenase [EC:1.14.14.8 1.14.14.9]	09105	Amino acid metabolism (Y)
K16902	E1.5.1.45; FAD reductase [NAD(P)H] [EC:1.5.1.45]	09105	Amino acid metabolism (Y)
K00452	HAAO; 3-hydroxyanthranilate 3,4-dioxygenase [EC:1.13.11.6]	09105	Amino acid metabolism (Y)
K03392	ACMSD; aminocarboxymuconate-semialdehyde decarboxylase [EC:4.1.1.45]	09105	Amino acid metabolism (Y)
K23234	ALDH8A1; aminomuconate-semialdehyde dehydrogenase [EC:1.2.1.32]	09105	Amino acid metabolism (Y)
K10217	dmpC, xylG, praB; aminomuconate-semialdehyde/2-hydroxymuconate-6-semialdehyde dehydrogenase [EC:1.2.1.32 1.2.1.85]	09105	Amino acid metabolism (Y)
K15067	amnD; 2-aminomuconate deaminase [EC:3.5.99.5]	09105	Amino acid metabolism (Y)
K15791	DHKTD1; 2-oxoadipate dehydrogenase E1 component [EC:1.2.4.-]	09105	Amino acid metabolism (Y)
K00658	DLST, sucB; 2-oxoglutarate dehydrogenase E2 component (dihydrolipoamide succinyltransferase) [EC:2.3.1.61]	09105	Amino acid metabolism (Y)
K00382	DLD, lpd, pdhD; dihydrolipoyl dehydrogenase [EC:1.8.1.4]	09105	Amino acid metabolism (Y)
K00252	GCDH, gcdH; glutaryl-CoA dehydrogenase [EC:1.3.8.6]	09105	Amino acid metabolism (Y)
K01692	paaF, echA; enoyl-CoA hydratase [EC:4.2.1.17]	09105	Amino acid metabolism (Y)
K01825	fadB; 3-hydroxyacyl-CoA dehydrogenase / enoyl-CoA hydratase / 3-hydroxybutyryl-CoA epimerase / enoyl-CoA isomerase [EC:1.1.1.35 4.2.1.17 5.1.2.3 5.3.3.8]	09105	Amino acid metabolism (Y)
K01782	fadJ; 3-hydroxyacyl-CoA dehydrogenase / enoyl-CoA hydratase / 3-hydroxybutyryl-CoA epimerase [EC:1.1.1.35 4.2.1.17 5.1.2.3]	09105	Amino acid metabolism (Y)
K07515	HADHA; enoyl-CoA hydratase / long-chain 3-hydroxyacyl-CoA dehydrogenase [EC:4.2.1.17 1.1.1.211]	09105	Amino acid metabolism (Y)
K07514	EHHADH; enoyl-CoA hydratase / 3-hydroxyacyl-CoA dehydrogenase / 3,2-trans-enoyl-CoA isomerase [EC:4.2.1.17 1.1.1.35 5.3.3.8]	09105	Amino acid metabolism (Y)
K07511	ECHS1; enoyl-CoA hydratase [EC:4.2.1.17]	09105	Amino acid metabolism (Y)
K00022	HADH; 3-hydroxyacyl-CoA dehydrogenase [EC:1.1.1.35]	09105	Amino acid metabolism (Y)
K00626	ACAT, atoB; acetyl-CoA C-acetyltransferase [EC:2.3.1.9]	09105	Amino acid metabolism (Y)
K00816	CCBL; kynurenine---oxoglutarate transaminase / cysteine-S-conjugate beta-lyase / glutamine---phenylpyruvate transaminase [EC:2.6.1.7 4.4.1.13 2.6.1.64]	09105	Amino acid metabolism (Y)
K00825	AADAT, KAT2; kynurenine/2-aminoadipate aminotransferase [EC:2.6.1.7 2.6.1.39]	09105	Amino acid metabolism (Y)
K14264	BNA3; kynurenine aminotransferase [EC:2.6.1.7]	09105	Amino acid metabolism (Y)
K01667	tnaA; tryptophanase [EC:4.1.99.1]	09105	Amino acid metabolism (Y)
K00502	TPH1_2; tryptophan 5-monooxygenase [EC:1.14.16.4]	09105	Amino acid metabolism (Y)
K01593	DDC, TDC; aromatic-L-amino-acid/L-tryptophan decarboxylase [EC:4.1.1.28 4.1.1.105]	09105	Amino acid metabolism (Y)
K22433	PSID; L-tryptophan decarboxylase [EC:4.1.1.105]	09105	Amino acid metabolism (Y)
K24541	CYP71P1; tryptamine 5-hydroxylase [EC:1.14.-.-]	09105	Amino acid metabolism (Y)
K00274	MAO, aofH; monoamine oxidase [EC:1.4.3.4]	09105	Amino acid metabolism (Y)
K00128	ALDH; aldehyde dehydrogenase (NAD+) [EC:1.2.1.3]	09105	Amino acid metabolism (Y)
K14085	ALDH7A1; aldehyde dehydrogenase family 7 member A1 [EC:1.2.1.31 1.2.1.8 1.2.1.3]	09105	Amino acid metabolism (Y)
K00149	ALDH9A1; aldehyde dehydrogenase family 9 member A1 [EC:1.2.1.47 1.2.1.3]	09105	Amino acid metabolism (Y)
K00157	AOX; aldehyde oxidase [EC:1.2.3.1]	09105	Amino acid metabolism (Y)
K00543	ASMT; acetylserotonin O-methyltransferase [EC:2.1.1.4]	09105	Amino acid metabolism (Y)
K00669	AANAT; arylalkylamine N-acetyltransferase [EC:2.3.1.87]	09105	Amino acid metabolism (Y)
K22450	SNAT; aralkylamine N-acetyltransferase [EC:2.3.1.87]	09105	Amino acid metabolism (Y)
K22588	ASMT; acetylserotonin O-methyltransferase, plant [EC:2.1.1.4]	09105	Amino acid metabolism (Y)
K13066	COMT; caffeic acid 3-O-methyltransferase / acetylserotonin O-methyltransferase [EC:2.1.1.68 2.1.1.4]	09105	Amino acid metabolism (Y)
K07408	CYP1A1; cytochrome P450 family 1 subfamily A1 [EC:1.14.14.1]	09105	Amino acid metabolism (Y)
K07409	CYP1A2; cytochrome P450 family 1 subfamily A2 [EC:1.14.14.1]	09105	Amino acid metabolism (Y)
K07410	CYP1B1; cytochrome P450 family 1 subfamily B1 [EC:1.14.14.1]	09105	Amino acid metabolism (Y)
K14338	cypD_E, CYP102A, CYP505; cytochrome P450 / NADPH-cytochrome P450 reductase [EC:1.14.14.1 1.6.2.4]	09105	Amino acid metabolism (Y)
K00562	INMT, TEMT; methyltransferase [EC:2.1.1.49 2.1.1.96]	09105	Amino acid metabolism (Y)
K11812	CYP79B1_2; tryptophan N-monooxygenase [EC:1.14.14.156]	09105	Amino acid metabolism (Y)
K11813	CYP79B3; tryptophan N-monooxygenase [EC:1.14.14.156]	09105	Amino acid metabolism (Y)
K11816	YUCCA; indole-3-pyruvate monooxygenase [EC:1.14.13.168]	09105	Amino acid metabolism (Y)
K03334	IL4I1; L-amino-acid oxidase [EC:1.4.3.2]	09105	Amino acid metabolism (Y)
K14265	Tam1; tryptophan aminotransferase [EC:2.6.1.27]	09105	Amino acid metabolism (Y)
K00838	ARO8; aromatic amino acid aminotransferase I / 2-aminoadipate transaminase [EC:2.6.1.57 2.6.1.39 2.6.1.27 2.6.1.5]	09105	Amino acid metabolism (Y)
K16903	TAA1; L-tryptophan---pyruvate aminotransferase [EC:2.6.1.99]	09105	Amino acid metabolism (Y)
K00837	ISS1, VAS1; aromatic aminotransferase [EC:2.6.1.-]	09105	Amino acid metabolism (Y)
K23109	fldH; aromatic 2-oxoacid reductase [EC:1.1.1.110]	09105	Amino acid metabolism (Y)
K04103	ipdC; indolepyruvate decarboxylase [EC:4.1.1.74]	09105	Amino acid metabolism (Y)
K11182	AOC1, ABP1; diamine oxidase [EC:1.4.3.22]	09105	Amino acid metabolism (Y)
K11868	CYP71A13; indoleacetaldoxime dehydratase [EC:4.8.1.3]	09105	Amino acid metabolism (Y)
K11817	AAO1_2; indole-3-acetaldehyde oxidase [EC:1.2.3.7]	09105	Amino acid metabolism (Y)
K22417	AAO4; benzaldehyde dehydrogenase (NAD+) / indole-3-acetaldehyde oxidase [EC:1.2.1.28 1.2.3.7]	09105	Amino acid metabolism (Y)
K01501	E3.5.5.1; nitrilase [EC:3.5.5.1]	09105	Amino acid metabolism (Y)
K01721	nthA; nitrile hydratase subunit alpha [EC:4.2.1.84]	09105	Amino acid metabolism (Y)
K20807	nthB; nitrile hydratase subunit beta [EC:4.2.1.84]	09105	Amino acid metabolism (Y)
K00466	iaaM; tryptophan 2-monooxygenase [EC:1.13.12.3]	09105	Amino acid metabolism (Y)
K01426	E3.5.1.4, amiE; amidase [EC:3.5.1.4]	09105	Amino acid metabolism (Y)
K21801	iaaH; indoleacetamide hydrolase [EC:3.5.1.-]	09105	Amino acid metabolism (Y)
K11818	CYP83B1; aromatic aldoxime N-monooxygenase [EC:1.14.14.45]	09105	Amino acid metabolism (Y)
K11819	SUR1, RTY; S-alkyl-thiohydroximate lyase SUR1 [EC:4.4.1.-]	09105	Amino acid metabolism (Y)
K11820	UGT74B1; N-hydroxythioamide S-beta-glucosyltransferase [EC:2.4.1.195]	09105	Amino acid metabolism (Y)
K11821	ST5A, SOT16; aromatic desulfoglucosinolate sulfotransferase [EC:2.8.2.24]	09105	Amino acid metabolism (Y)
K01237	E3.2.1.147; myrosinase [EC:3.2.1.147]	09105	Amino acid metabolism (Y)
K03781	katE, CAT, catB, srpA; catalase [EC:1.11.1.6]	09105	Amino acid metabolism (Y)
K03782	katG; catalase-peroxidase [EC:1.11.1.21]	09105	Amino acid metabolism (Y)
K20219	phsA; o-aminophenol oxidase [EC:1.10.3.4]	09105	Amino acid metabolism (Y)
K20204	griF; grixazone synthase / o-aminophenol oxidase [EC:1.10.3.15 1.10.3.4]	09105	Amino acid metabolism (Y)
K23947	DAO; 2-oxoglutarate-dependent dioxygenase [EC:1.14.11.-]	09105	Amino acid metabolism (Y)
K23384	iad; indoleacetate decarboxylase [EC:4.1.1.115]	09105	Amino acid metabolism (Y)
K01626	E2.5.1.54, aroF, aroG, aroH; 3-deoxy-7-phosphoheptulonate synthase [EC:2.5.1.54]	09105	Amino acid metabolism (Y)
K03856	AROA2, aroA; 3-deoxy-7-phosphoheptulonate synthase [EC:2.5.1.54]	09105	Amino acid metabolism (Y)
K13853	aroG, aroA; 3-deoxy-7-phosphoheptulonate synthase / chorismate mutase [EC:2.5.1.54 5.4.99.5]	09105	Amino acid metabolism (Y)
K13830	ARO1; pentafunctional AROM polypeptide [EC:4.2.3.4 4.2.1.10 1.1.1.25 2.7.1.71 2.5.1.19]	09105	Amino acid metabolism (Y)
K01735	aroB; 3-dehydroquinate synthase [EC:4.2.3.4]	09105	Amino acid metabolism (Y)
K13829	aroKB; shikimate kinase / 3-dehydroquinate synthase [EC:2.7.1.71 4.2.3.4]	09105	Amino acid metabolism (Y)
K16305	K16305; fructose-bisphosphate aldolase / 6-deoxy-5-ketofructose 1-phosphate synthase [EC:4.1.2.13 2.2.1.11]	09105	Amino acid metabolism (Y)
K16306	K16306; fructose-bisphosphate aldolase / 2-amino-3,7-dideoxy-D-threo-hept-6-ulosonate synthase [EC:4.1.2.13 2.2.1.10]	09105	Amino acid metabolism (Y)
K11646	K11646; 3-dehydroquinate synthase II [EC:1.4.1.24]	09105	Amino acid metabolism (Y)
K03785	aroD; 3-dehydroquinate dehydratase I [EC:4.2.1.10]	09105	Amino acid metabolism (Y)
K03786	aroQ, qutE; 3-dehydroquinate dehydratase II [EC:4.2.1.10]	09105	Amino acid metabolism (Y)
K13832	aroDE, DHQ-SDH; 3-dehydroquinate dehydratase / shikimate dehydrogenase [EC:4.2.1.10 1.1.1.25]	09105	Amino acid metabolism (Y)
K09483	quiC; 3-dehydroshikimate dehydratase [EC:4.2.1.118]	09105	Amino acid metabolism (Y)
K26400	quiC1, QA-4; 3-dehydroshikimate dehydratase [EC:4.2.1.118]	09105	Amino acid metabolism (Y)
K09484	QUTB, QA-3; quinate dehydrogenase [EC:1.1.1.24]	09105	Amino acid metabolism (Y)
K25901	qsuD; quinate/shikimate dehydrogenase (NAD+) [EC:1.1.1.24]	09105	Amino acid metabolism (Y)
K00014	aroE; shikimate dehydrogenase [EC:1.1.1.25]	09105	Amino acid metabolism (Y)
K05358	quiA; quinate dehydrogenase (quinone) [EC:1.1.5.8]	09105	Amino acid metabolism (Y)
K05887	ydiB; quinate/shikimate dehydrogenase [EC:1.1.1.282]	09105	Amino acid metabolism (Y)
K00891	aroK, aroL; shikimate kinase [EC:2.7.1.71]	09105	Amino acid metabolism (Y)
K00800	aroA; 3-phosphoshikimate 1-carboxyvinyltransferase [EC:2.5.1.19]	09105	Amino acid metabolism (Y)
K24018	K24018; cyclohexadieny/prephenate dehydrogenase / 3-phosphoshikimate 1-carboxyvinyltransferase [EC:1.3.1.43 1.3.1.12 2.5.1.19]	09105	Amino acid metabolism (Y)
K01736	aroC; chorismate synthase [EC:4.2.3.5]	09105	Amino acid metabolism (Y)
K01656	TRP3; anthranilate synthase / indole-3-glycerol phosphate synthase [EC:4.1.3.27 4.1.1.48]	09105	Amino acid metabolism (Y)
K13501	TRP1; anthranilate synthase / indole-3-glycerol phosphate synthase / phosphoribosylanthranilate isomerase [EC:4.1.3.27 4.1.1.48 5.3.1.24]	09105	Amino acid metabolism (Y)
K01657	trpE; anthranilate synthase component I [EC:4.1.3.27]	09105	Amino acid metabolism (Y)
K01658	trpG; anthranilate synthase component II [EC:4.1.3.27]	09105	Amino acid metabolism (Y)
K13503	trpEG; anthranilate synthase [EC:4.1.3.27]	09105	Amino acid metabolism (Y)
K00766	trpD; anthranilate phosphoribosyltransferase [EC:2.4.2.18]	09105	Amino acid metabolism (Y)
K13497	trpGD; anthranilate synthase/phosphoribosyltransferase [EC:4.1.3.27 2.4.2.18]	09105	Amino acid metabolism (Y)
K01817	trpF; phosphoribosylanthranilate isomerase [EC:5.3.1.24]	09105	Amino acid metabolism (Y)
K24017	priA; phosphoribosyl isomerase A [EC:5.3.1.16 5.3.1.24]	09105	Amino acid metabolism (Y)
K01609	trpC; indole-3-glycerol phosphate synthase [EC:4.1.1.48]	09105	Amino acid metabolism (Y)
K13498	trpCF; indole-3-glycerol phosphate synthase / phosphoribosylanthranilate isomerase [EC:4.1.1.48 5.3.1.24]	09105	Amino acid metabolism (Y)
K01695	trpA; tryptophan synthase alpha chain [EC:4.2.1.20]	09105	Amino acid metabolism (Y)
K01696	trpB; tryptophan synthase beta chain [EC:4.2.1.20]	09105	Amino acid metabolism (Y)
K06001	trpB; tryptophan synthase beta chain [EC:4.2.1.20]	09105	Amino acid metabolism (Y)
K01694	TRP; tryptophan synthase [EC:4.2.1.20]	09105	Amino acid metabolism (Y)
K01850	E5.4.99.5; chorismate mutase [EC:5.4.99.5]	09105	Amino acid metabolism (Y)
K04092	tyrA1; chorismate mutase [EC:5.4.99.5]	09105	Amino acid metabolism (Y)
K14187	tyrA; chorismate mutase / prephenate dehydrogenase [EC:5.4.99.5 1.3.1.12]	09105	Amino acid metabolism (Y)
K04093	pheA1; chorismate mutase [EC:5.4.99.5]	09105	Amino acid metabolism (Y)
K14170	pheA; chorismate mutase / prephenate dehydratase [EC:5.4.99.5 4.2.1.51]	09105	Amino acid metabolism (Y)
K04516	AROA1, aroA; chorismate mutase [EC:5.4.99.5]	09105	Amino acid metabolism (Y)
K06208	aroH; chorismate mutase [EC:5.4.99.5]	09105	Amino acid metabolism (Y)
K06209	pheB; chorismate mutase [EC:5.4.99.5]	09105	Amino acid metabolism (Y)
K04517	tyrA2; prephenate dehydrogenase [EC:1.3.1.12]	09105	Amino acid metabolism (Y)
K00211	TYR1; prephenate dehydrogenase (NADP+) [EC:1.3.1.13]	09105	Amino acid metabolism (Y)
K00220	tyrC; cyclohexadieny/prephenate dehydrogenase [EC:1.3.1.43 1.3.1.12]	09105	Amino acid metabolism (Y)
K15226	tyrAa; arogenate dehydrogenase (NADP+) [EC:1.3.1.78]	09105	Amino acid metabolism (Y)
K15227	TYRAAT; arogenate dehydrogenase (NADP+), plant [EC:1.3.1.78]	09105	Amino acid metabolism (Y)
K01713	pheC; cyclohexadienyl dehydratase [EC:4.2.1.51 4.2.1.91]	09105	Amino acid metabolism (Y)
K04518	pheA2; prephenate dehydratase [EC:4.2.1.51]	09105	Amino acid metabolism (Y)
K05359	ADT, PDT; arogenate/prephenate dehydratase [EC:4.2.1.91 4.2.1.51]	09105	Amino acid metabolism (Y)
K14454	GOT1; aspartate aminotransferase, cytoplasmic [EC:2.6.1.1]	09105	Amino acid metabolism (Y)
K14455	GOT2; aspartate aminotransferase, mitochondrial [EC:2.6.1.1]	09105	Amino acid metabolism (Y)
K00811	ASP5; aspartate aminotransferase, chloroplastic [EC:2.6.1.1]	09105	Amino acid metabolism (Y)
K00812	aspB; aspartate aminotransferase [EC:2.6.1.1]	09105	Amino acid metabolism (Y)
K00813	aspC; aspartate aminotransferase [EC:2.6.1.1]	09105	Amino acid metabolism (Y)
K11358	yhdR; aspartate aminotransferase [EC:2.6.1.1]	09105	Amino acid metabolism (Y)
K15849	PAT, AAT; bifunctional aspartate aminotransferase and glutamate/aspartate-prephenate aminotransferase [EC:2.6.1.1 2.6.1.78 2.6.1.79]	09105	Amino acid metabolism (Y)
K00815	TAT; tyrosine aminotransferase [EC:2.6.1.5]	09105	Amino acid metabolism (Y)
K00817	hisC; histidinol-phosphate aminotransferase [EC:2.6.1.9]	09105	Amino acid metabolism (Y)
K00832	tyrB; aromatic-amino-acid transaminase [EC:2.6.1.57]	09105	Amino acid metabolism (Y)
K00838	ARO8; aromatic amino acid aminotransferase I / 2-aminoadipate transaminase [EC:2.6.1.57 2.6.1.39 2.6.1.27 2.6.1.5]	09105	Amino acid metabolism (Y)
K05821	ARO9; aromatic amino acid aminotransferase II [EC:2.6.1.58 2.6.1.28]	09105	Amino acid metabolism (Y)
K00270	pdh; phenylalanine dehydrogenase [EC:1.4.1.20]	09105	Amino acid metabolism (Y)
K03334	IL4I1; L-amino-acid oxidase [EC:1.4.3.2]	09105	Amino acid metabolism (Y)
K00500	phhA, PAH; phenylalanine-4-hydroxylase [EC:1.14.16.1]	09105	Amino acid metabolism (Y)
K17748	hphA; benzylmalate synthase [EC:2.3.3.-]	09105	Amino acid metabolism (Y)
K17749	hphCD; 3-benzylmalate isomerase [EC:4.2.1.-]	09105	Amino acid metabolism (Y)
K17750	hphB; 3-benzylmalate dehydrogenase [EC:1.1.1.-]	09105	Amino acid metabolism (Y)
K18240	xanB2; chorismate lyase / 3-hydroxybenzoate synthase [EC:4.1.3.40 4.1.3.45]	09105	Amino acid metabolism (Y)
K18239	fkbO, rapK; chorismatase [EC:3.3.2.13]	09105	Amino acid metabolism (Y)
K03406	mcp; methyl-accepting chemotaxis protein	02030	Bacterial chemotaxis (A)
K05874	tsr; methyl-accepting chemotaxis protein I, serine sensor receptor	02030	Bacterial chemotaxis (A)
K05875	tar; methyl-accepting chemotaxis protein II, aspartate sensor receptor	2030	Bacterial chemotaxis (A)
K05876	trg; methyl-accepting chemotaxis protein III, ribose and galactose sensor receptor	2030	Bacterial chemotaxis (A)
K05877	tap; methyl-accepting chemotaxis protein IV, peptide sensor receptor	2030	Bacterial chemotaxis (A)
K03776	aer; aerotaxis receptor	2030	Bacterial chemotaxis (A)
K10108	malE; maltose/maltodextrin transport system substrate-binding protein	2030	Bacterial chemotaxis (A)
K10439	rbsB; ribose transport system substrate-binding protein	2030	Bacterial chemotaxis (A)
K10540	mglB; methyl-galactoside transport system substrate-binding protein	2030	Bacterial chemotaxis (A)
K12368	dppA; dipeptide transport system substrate-binding protein	2030	Bacterial chemotaxis (A)
K03407	cheA; two-component system, chemotaxis family, sensor kinase CheA [EC:2.7.13.3]	2030	Bacterial chemotaxis (A)
K03408	cheW; purine-binding chemotaxis protein CheW	2030	Bacterial chemotaxis (A)
K03413	cheY; two-component system, chemotaxis family, chemotaxis protein CheY	2030	Bacterial chemotaxis (A)
K03410	cheC; chemotaxis protein CheC	2030	Bacterial chemotaxis (A)
K03414	cheZ; chemotaxis protein CheZ	2030	Bacterial chemotaxis (A)
K03409	cheX; chemotaxis protein CheX	2030	Bacterial chemotaxis (A)
K03412	cheB; two-component system, chemotaxis family, protein-glutamate methylesterase/glutaminase [EC:3.1.1.61 3.5.1.44]	2030	Bacterial chemotaxis (A)
K13924	cheBR; two-component system, chemotaxis family, CheB/CheR fusion protein [EC:2.1.1.80 3.1.1.61]	2030	Bacterial chemotaxis (A)
K03415	cheV; two-component system, chemotaxis family, chemotaxis protein CheV	2030	Bacterial chemotaxis (A)
K03411	cheD; chemotaxis protein CheD [EC:3.5.1.44]	2030	Bacterial chemotaxis (A)
K00575	cheR; chemotaxis protein methyltransferase CheR [EC:2.1.1.80]	2030	Bacterial chemotaxis (A)
K02410	fliG; flagellar motor switch protein FliG	2030	Bacterial chemotaxis (A)
K02416	fliM; flagellar motor switch protein FliM	2030	Bacterial chemotaxis (A)
K02417	fliN; flagellar motor switch protein FliN	2030	Bacterial chemotaxis (A)
K02556	motA; chemotaxis protein MotA	2030	Bacterial chemotaxis (A)
K02557	motB; chemotaxis protein MotB	2030	Bacterial chemotaxis (A)
K02660	pilJ; twitching motility protein PilJ	02025	Biofilm formation (S)
K02659	pilI; twitching motility protein PilI	02025	Biofilm formation (S)
K06596	chpA; chemosensory pili system protein ChpA (sensor histidine kinase/response regulator)	02025	Biofilm formation (S)
K06598	chpC; chemosensory pili system protein ChpC	02025	Biofilm formation (S)
K02658	pilH; twitching motility two-component system response regulator PilH	02025	Biofilm formation (S)
K02657	pilG; twitching motility two-component system response regulator PilG	02025	Biofilm formation (S)
K01768	E4.6.1.1; adenylate cyclase [EC:4.6.1.1]	02025	Biofilm formation (S)
K03651	cpdA; 3',5'-cyclic-AMP phosphodiesterase [EC:3.1.4.53]	02025	Biofilm formation (S)
K10914	crp; CRP/FNR family transcriptional regulator, cyclic AMP receptor protein	02025	Biofilm formation (S)
K10941	flrA, fleQ, flaK; sigma-54 dependent transcriptional regulator, flagellar regulatory protein	02025	Biofilm formation (S)
K20968	exsA; AraC family transcriptional regulator, exoenzyme S synthesis regulatory protein ExsA	02025	Biofilm formation (S)
K13060	lasI; acyl homoserine lactone synthase [EC:2.3.1.184]	02025	Biofilm formation (S)
K18304	lasR; LuxR family transcriptional regulator, quorum-sensing system regulator LasR	02025	Biofilm formation (S)
K13061	rhlI, phzI, solI, cepI, tofI; acyl homoserine lactone synthase [EC:2.3.1.184]	02025	Biofilm formation (S)
K18099	rhlR, phzR; LuxR family transcriptional regulator, quorum-sensing system regulator RhlR	02025	Biofilm formation (S)
K18100	rhlA; rhamnosyltransferase subunit A [EC:2.4.1.-]	02025	Biofilm formation (S)
K18101	rhlB; rhamnosyltransferase subunit B [EC:2.4.1.-]	02025	Biofilm formation (S)
K12990	rfbF, rhlC; rhamnosyltransferase [EC:2.4.1.-]	02025	Biofilm formation (S)
K20258	lecA; PA-I galactophilic lectin	02025	Biofilm formation (S)
K20259	lecB; PA-IIL fucose-binding lectin	02025	Biofilm formation (S)
K01657	trpE; anthranilate synthase component I [EC:4.1.3.27]	02025	Biofilm formation (S)
K01658	trpG; anthranilate synthase component II [EC:4.1.3.27]	02025	Biofilm formation (S)
K18000	pqsA; anthranilate-CoA ligase [EC:6.2.1.32]	02025	Biofilm formation (S)
K18001	pqsB; 2-heptyl-4(1H)-quinolone synthase subunit PqsB [EC:2.3.1.230]	02025	Biofilm formation (S)
K18002	pqsC; 2-heptyl-4(1H)-quinolone synthase subunit PqsC [EC:2.3.1.230]	02025	Biofilm formation (S)
K18003	pqsD; anthraniloyl-CoA anthraniloyltransferase [EC:2.3.1.262]	02025	Biofilm formation (S)
K20257	pqsE; 2-aminobenzoylacetyl-CoA thioesterase [EC:3.1.2.32]	02025	Biofilm formation (S)
K17940	pqsH; 2-heptyl-3-hydroxy-4(1H)-quinolone synthase [EC:1.14.13.182]	02025	Biofilm formation (S)
K19735	mvfR, pqsR; LysR family transcriptional regulator, quorum-sensing system regulator MvfR	02025	Biofilm formation (S)
K07678	barA, gacS, varS; two-component system, NarL family, sensor histidine kinase BarA [EC:2.7.13.3]	02025	Biofilm formation (S)
K20971	ladS; two-component system, sensor histidine kinase LadS	02025	Biofilm formation (S)
K20972	retS; two-component system, sensor histidine kinase RetS	02025	Biofilm formation (S)
K07689	uvrY, gacA, varA; two-component system, NarL family, invasion response regulator UvrY	02025	Biofilm formation (S)
K20969	rsmY; small regulatory RNA RsmY	02025	Biofilm formation (S)
K20970	rsmZ; small regulatory RNA RsmZ	02025	Biofilm formation (S)
K03563	csrA; carbon storage regulator	02025	Biofilm formation (S)
K20973	sagS; two-component system, sensor histidine kinase SagS [EC:2.7.13.3]	02025	Biofilm formation (S)
K20974	K20974; two-component system, sensor histidine kinase [EC:2.7.13.3]	02025	Biofilm formation (S)
K20975	K20975; two-component system, sensor histidine kinase [EC:2.7.13.3]	02025	Biofilm formation (S)
K20976	hptB; histidine phosphotransfer protein HptB	02025	Biofilm formation (S)
K20977	hsbR; two-component system, HptB-dependent secretion and biofilm response regulator	02025	Biofilm formation (S)
K20978	hsbA; HptB-dependent secretion and biofilm anti anti-sigma factor	02025	Biofilm formation (S)
K02398	flgM; negative regulator of flagellin synthesis FlgM	02025	Biofilm formation (S)
K02405	fliA, whiG; RNA polymerase sigma factor FliA	02025	Biofilm formation (S)
K11912	ppkA; serine/threonine-protein kinase PpkA [EC:2.7.11.1]	02025	Biofilm formation (S)
K11915	stp1, pppA; serine/threonine protein phosphatase Stp1 [EC:3.1.3.16]	02025	Biofilm formation (S)
K11890	impM; type VI secretion system protein ImpM	02025	Biofilm formation (S)
K11891	impL, vasK, icmF; type VI secretion system protein ImpL	02025	Biofilm formation (S)
K11893	impJ, vasE; type VI secretion system protein ImpJ	02025	Biofilm formation (S)
K11913	fha1; type VI secretion system protein	02025	Biofilm formation (S)
K11902	impA; type VI secretion system protein ImpA	02025	Biofilm formation (S)
K11901	impB; type VI secretion system protein ImpB	02025	Biofilm formation (S)
K11900	impC; type VI secretion system protein ImpC	02025	Biofilm formation (S)
K11903	hcp; type VI secretion system secreted protein Hcp	02025	Biofilm formation (S)
K11895	impH, vasB; type VI secretion system protein ImpH	02025	Biofilm formation (S)
K11907	vasG, clpV; type VI secretion system protein VasG	02025	Biofilm formation (S)
K13487	wspA; methyl-accepting chemotaxis protein WspA	02025	Biofilm formation (S)
K13490	wspE; two-component system, chemotaxis family, sensor histidine kinase and response regulator WspE	02025	Biofilm formation (S)
K13488	wspB; chemotaxis-related protein WspB	02025	Biofilm formation (S)
K13489	wspD; chemotaxis-related protein WspD	02025	Biofilm formation (S)
K13491	wspF; two-component system, chemotaxis family, response regulator WspF [EC:3.1.1.61]	02025	Biofilm formation (S)
K11444	wspR; two-component system, chemotaxis family, response regulator WspR [EC:2.7.7.65]	02025	Biofilm formation (S)
K21019	sadC; diguanylate cyclase [EC:2.7.7.65]	02025	Biofilm formation (S)
K21020	siaD; diguanylate cyclase [EC:2.7.7.65]	02025	Biofilm formation (S)
K21021	tpbB; diguanylate cyclase [EC:2.7.7.65]	02025	Biofilm formation (S)
K21022	roeA; diguanylate cyclase [EC:2.7.7.65]	02025	Biofilm formation (S)
K21023	mucR; diguanylate cyclase [EC:2.7.7.65]	02025	Biofilm formation (S)
K21024	bifA; c-di-GMP phosphodiesterase [EC:3.1.4.52]	02025	Biofilm formation (S)
K20997	pslA; polysaccharide biosynthesis protein PslA	02025	Biofilm formation (S)
K16011	algA, xanB, rfbA, wbpW, pslB; mannose-1-phosphate guanylyltransferase / mannose-6-phosphate isomerase [EC:2.7.7.13 5.3.1.8]	02025	Biofilm formation (S)
K25205	pslC; polysaccharide biosynthesis protein PslC	02025	Biofilm formation (S)
K20987	pslD; polysaccharide biosynthesis/export protein PslD	02025	Biofilm formation (S)
K20998	pslE; polysaccharide biosynthesis protein PslE	02025	Biofilm formation (S)
K20999	pslF; polysaccharide biosynthesis protein PslF	02025	Biofilm formation (S)
K21000	pslG; polysaccharide biosynthesis protein PslG	02025	Biofilm formation (S)
K21001	pslH; polysaccharide biosynthesis protein PslH	02025	Biofilm formation (S)
K21002	pslI; polysaccharide biosynthesis protein PslI	02025	Biofilm formation (S)
K21003	pslJ; polysaccharide biosynthesis protein PslJ	02025	Biofilm formation (S)
K21004	pslK; polysaccharide biosynthesis protein PslK	02025	Biofilm formation (S)
K21005	pslL; polysaccharide biosynthesis protein PslL	02025	Biofilm formation (S)
K21006	pelA; polysaccharide biosynthesis protein PelA	02025	Biofilm formation (S)
K21007	pelB; polysaccharide biosynthesis protein PelB	02025	Biofilm formation (S)
K21008	pelC; polysaccharide biosynthesis protein PelC	02025	Biofilm formation (S)
K21009	pelD; polysaccharide biosynthesis protein PelD	02025	Biofilm formation (S)
K21010	pelE; polysaccharide biosynthesis protein PelE	02025	Biofilm formation (S)
K21011	pelF; polysaccharide biosynthesis protein PelF	02025	Biofilm formation (S)
K21012	pelG; polysaccharide biosynthesis protein PelG	02025	Biofilm formation (S)
K19291	alg44; mannuronan synthase [EC:2.4.1.33]	02025	Biofilm formation (S)
K21025	fimX; multidomain signaling protein FimX	02025	Biofilm formation (S)
K23127	fimW; cyclic-di-GMP-binding protein	02025	Biofilm formation (S)
K02777	crr; sugar PTS system EIIA component [EC:2.7.1.-]	02026	Biofilm formation (S)
K05851	cyaA; adenylate cyclase, class 1 [EC:4.6.1.1]	02026	Biofilm formation (S)
K10914	crp; CRP/FNR family transcriptional regulator, cyclic AMP receptor protein	02026	Biofilm formation (S)
K02403	flhD; flagellar transcriptional activator FlhD	02026	Biofilm formation (S)
K02402	flhC; flagellar transcriptional activator FlhC	02026	Biofilm formation (S)
K02398	flgM; negative regulator of flagellin synthesis FlgM	02026	Biofilm formation (S)
K02405	fliA, whiG; RNA polymerase sigma factor FliA	02026	Biofilm formation (S)
K02425	fliZ; regulator of sigma S factor FliZ	02026	Biofilm formation (S)
K06204	dksA; RNA polymerase-binding transcription factor	02026	Biofilm formation (S)
K03087	rpoS; RNA polymerase nonessential primary-like sigma factor	02026	Biofilm formation (S)
K21084	yegE; diguanylate cyclase [EC:2.7.7.65]	02026	Biofilm formation (S)
K21085	yedQ; diguanylate cyclase [EC:2.7.7.65]	02026	Biofilm formation (S)
K21086	pdeH; c-di-GMP phosphodiesterase [EC:3.1.4.52]	02026	Biofilm formation (S)
K21087	ycgR; flagellar brake protein	02026	Biofilm formation (S)
K21088	ydaM; diguanylate cyclase [EC:2.7.7.65]	02026	Biofilm formation (S)
K14051	gmr, pdeR; c-di-GMP phosphodiesterase Gmr [EC:3.1.4.52]	02026	Biofilm formation (S)
K21089	mlrA; MerR family transcriptional regulator, activator of the csg genes	02026	Biofilm formation (S)
K04333	csgD; LuxR family transcriptional regulator, csgAB operon transcriptional regulatory protein	02026	Biofilm formation (S)
K04335	csgB; minor curlin subunit	02026	Biofilm formation (S)
K04334	csgA; major curlin subunit	02026	Biofilm formation (S)
K04336	csgC; curli production protein	02026	Biofilm formation (S)
K18968	adrA; diguanylate cyclase [EC:2.7.7.65]	02026	Biofilm formation (S)
K21090	adrB, pdeD; c-di-GMP phosphodiesterase [EC:3.1.4.52]	02026	Biofilm formation (S)
K00694	bcsA; cellulose synthase (UDP-forming) [EC:2.4.1.12]	02026	Biofilm formation (S)
K07173	luxS; S-ribosylhomocysteine lyase [EC:4.4.1.21]	02026	Biofilm formation (S)
K11531	lsrR; lsr operon transcriptional repressor	02026	Biofilm formation (S)
K01991	wza, gfcE; polysaccharide biosynthesis/export protein	02026	Biofilm formation (S)
K12687	flu; antigen 43	02026	Biofilm formation (S)
K07782	sdiA; LuxR family transcriptional regulator, quorum-sensing system regulator SdiA	02026	Biofilm formation (S)
K07678	barA, gacS, varS; two-component system, NarL family, sensor histidine kinase BarA [EC:2.7.13.3]	02026	Biofilm formation (S)
K07689	uvrY, gacA, varA; two-component system, NarL family, invasion response regulator UvrY	02026	Biofilm formation (S)
K18515	csrB; small regulatory RNA CsrB	02026	Biofilm formation (S)
K18516	csrC; small regulatory RNA CsrC	02026	Biofilm formation (S)
K03563	csrA; carbon storage regulator	02026	Biofilm formation (S)
K00975	glgC; glucose-1-phosphate adenylyltransferase [EC:2.7.7.27]	02026	Biofilm formation (S)
K00703	glgA; starch synthase [EC:2.4.1.21]	02026	Biofilm formation (S)
K00688	PYG, glgP; glycogen phosphorylase [EC:2.4.1.1]	02026	Biofilm formation (S)
K11935	pgaA; biofilm PGA synthesis protein PgaA	02026	Biofilm formation (S)
K11931	pgaB; poly-beta-1,6-N-acetyl-D-glucosamine N-deacetylase [EC:3.5.1.-]	02026	Biofilm formation (S)
K11936	pgaC, icaA; poly-beta-1,6-N-acetyl-D-glucosamine synthase [EC:2.4.1.-]	02026	Biofilm formation (S)
K11937	pgaD; biofilm PGA synthesis protein PgaD	02026	Biofilm formation (S)
K04761	oxyR; LysR family transcriptional regulator, hydrogen peroxide-inducible genes activator	02026	Biofilm formation (S)
K18528	oxyS; small regulatory RNA OxyS	02026	Biofilm formation (S)
K07648	arcB; two-component system, OmpR family, aerobic respiration control sensor histidine kinase ArcB [EC:2.7.13.3]	02026	Biofilm formation (S)
K07773	arcA; two-component system, OmpR family, aerobic respiration control protein ArcA	02026	Biofilm formation (S)
K18504	arcZ; small regulatory RNA ArcZ	02026	Biofilm formation (S)
K18502	dsrA; small regulatory RNA DsrA	02026	Biofilm formation (S)
K07677	rcsC; two-component system, NarL family, capsular synthesis sensor histidine kinase RcsC [EC:2.7.13.3]	02026	Biofilm formation (S)
K07676	rcsD; two-component system, NarL family, sensor histidine kinase RcsD [EC:2.7.13.3]	02026	Biofilm formation (S)
K07687	rcsB; two-component system, NarL family, captular synthesis response regulator RcsB	02026	Biofilm formation (S)
K07781	rcsA; LuxR family transcriptional regulator, capsular biosynthesis positive transcription factor	02026	Biofilm formation (S)
K18518	rprA; small regulatory RNA RprA	02026	Biofilm formation (S)
K03566	gcvA; LysR family transcriptional regulator, glycine cleavage system transcriptional activator	02026	Biofilm formation (S)
K03567	gcvR; glycine cleavage system transcriptional repressor	02026	Biofilm formation (S)
K18521	gcvB; small regulatory RNA GcvB	02026	Biofilm formation (S)
K07638	envZ; two-component system, OmpR family, osmolarity sensor histidine kinase EnvZ [EC:2.7.13.3]	02026	Biofilm formation (S)
K07659	ompR; two-component system, OmpR family, phosphate regulon response regulator OmpR	02026	Biofilm formation (S)
K18522	omrA, rygA; small regulatory RNA OmrA	02026	Biofilm formation (S)
K18523	omrB, rygB; small regulatory RNA OmrB	02026	Biofilm formation (S)
K21091	mcaS; small regulatory RNA McaS	02026	Biofilm formation (S)
K18509	rydC; small regulatory RNA RydC	02026	Biofilm formation (S)
K12673	ceaS; N2-(2-carboxyethyl)arginine synthase [EC:2.5.1.66]	09110	Biosynthesis of other secondary metabolites (S)
K12674	bls; (carboxyethyl)arginine beta-lactam-synthase [EC:6.3.3.4]	09110	Biosynthesis of other secondary metabolites (S)
K12675	cs; clavaminate synthase [EC:1.14.11.21]	09110	Biosynthesis of other secondary metabolites (S)
K12676	pah; proclavaminate amidinohydrolase [EC:3.5.3.22]	09110	Biosynthesis of other secondary metabolites (S)
K12677	car; clavulanate-9-aldehyde reducatase	09110	Biosynthesis of other secondary metabolites (S)
K21428	pigD; 3-acetyloctanal synthase [EC:2.2.1.12]	09110	Biosynthesis of other secondary metabolites (S)
K21778	pigE; 3-acetyloctanal aminotransferase [EC:2.6.1.-]	09110	Biosynthesis of other secondary metabolites (S)
K21779	pigB; 2-methyl-3-n-amyl-dihydropyrrolel dehydrogenase	09110	Biosynthesis of other secondary metabolites (S)
K21780	pigI, redM; L-proline---[L-prolyl-carrier protein] ligase [EC:6.2.1.53]	09110	Biosynthesis of other secondary metabolites (S)
K21781	pigG, redO; peptidyl carrier protein	09110	Biosynthesis of other secondary metabolites (S)
K21782	pigA, redW; L-prolyl-PCP dehydrogenase [EC:1.3.8.14]	09110	Biosynthesis of other secondary metabolites (S)
K21783	pigJ, redX; beta-ketoacyl ACP synthase [EC:2.3.1.-]	09110	Biosynthesis of other secondary metabolites (S)
K21784	pigH, redN; 4-hydroxy-2,2'-bipyrrole-5-methanol synthase	09110	Biosynthesis of other secondary metabolites (S)
K21785	pigM, redV; 4-hydroxy-2,2'-bipyrrole-5-methanol dehydrogenase	09110	Biosynthesis of other secondary metabolites (S)
K21786	pigF, redI; 4-hydroxy-2,2'-bipyrrole-5-carbaldehyde O-methyltransferase [EC:2.1.1.-]	09110	Biosynthesis of other secondary metabolites (S)
K21787	pigC, redH; prodigiosin/undecylprodigiosin synthetase	09110	Biosynthesis of other secondary metabolites (S)
K00645	fabD, MCAT, MCT1; [acyl-carrier-protein] S-malonyltransferase [EC:2.3.1.39]	09110	Biosynthesis of other secondary metabolites (S)
K21788	redP; dodecanoy-ACP synthase	09110	Biosynthesis of other secondary metabolites (S)
K00059	fabG, OAR1; 3-oxoacyl-[acyl-carrier protein] reductase [EC:1.1.1.100]	09110	Biosynthesis of other secondary metabolites (S)
K00208	fabI; enoyl-[acyl-carrier protein] reductase I [EC:1.3.1.9 1.3.1.10]	09110	Biosynthesis of other secondary metabolites (S)
K21789	redR; dodecanoy-ACP synthase	09110	Biosynthesis of other secondary metabolites (S)
K21790	redQ; acyl carrier protein	09110	Biosynthesis of other secondary metabolites (S)
K21791	redJ; thioesterase	09110	Biosynthesis of other secondary metabolites (S)
K21792	redL; polyketide synthase	09110	Biosynthesis of other secondary metabolites (S)
K21793	redK; oxidoreductase	09110	Biosynthesis of other secondary metabolites (S)
K01593	DDC, TDC; aromatic-L-amino-acid/L-tryptophan decarboxylase [EC:4.1.1.28 4.1.1.105]	09110	Biosynthesis of other secondary metabolites (S)
K01757	STR1; strictosidine synthase [EC:4.3.3.2]	09110	Biosynthesis of other secondary metabolites (S)
K12693	SGR1; strictosidine beta-D-glucosidase [EC:3.2.1.105]	09110	Biosynthesis of other secondary metabolites (S)
K23493	GS; geissoschizine synthase [EC:1.3.1.36]	09110	Biosynthesis of other secondary metabolites (S)
K08233	PNAE; polyneuridine-aldehyde esterase [EC:3.1.1.78]	09110	Biosynthesis of other secondary metabolites (S)
K12694	E2.3.1.160; vinorine synthase [EC:2.3.1.160]	09110	Biosynthesis of other secondary metabolites (S)
K22326	CYP5437; vinorine hydroxylase [EC:1.14.14.104]	09110	Biosynthesis of other secondary metabolites (S)
K12695	RG; raucaffricine beta-D-glucosidase / vomilenine glucosyltransferase [EC:3.2.1.125 2.4.1.219]	09110	Biosynthesis of other secondary metabolites (S)
K21026	AAE; acetylajmaline esterase [EC:3.1.1.80]	09110	Biosynthesis of other secondary metabolites (S)
K23494	CYP71AY1; alstonine synthase [EC:1.14.14.-]	09110	Biosynthesis of other secondary metabolites (S)
K12696	CYP71D12; tabersonine 16-hydroxylase [EC:1.14.14.103]	09110	Biosynthesis of other secondary metabolites (S)
K21895	16OMT; tabersonine 16-O-methyltransferase [EC:2.1.1.94]	09110	Biosynthesis of other secondary metabolites (S)
K22365	CYP71D1; tabersonine 3-oxygenase [EC:1.14.14.50]	09110	Biosynthesis of other secondary metabolites (S)
K22323	T3R; 3-hydroxy-1,2-didehydro-2,3-dihydrotabersonine reductase [EC:1.1.99.41]	09110	Biosynthesis of other secondary metabolites (S)
K21896	NMT; 3-hydroxy-16-methoxy-2,3-dihydrotabersonine N-methyltransferase [EC:2.1.1.99]	09110	Biosynthesis of other secondary metabolites (S)
K12697	D4H; deacetoxyvindoline 4-hydroxylase [EC:1.14.11.20]	09110	Biosynthesis of other secondary metabolites (S)
K12698	DAT; deacetylvindoline O-acetyltransferase [EC:2.3.1.107]	09110	Biosynthesis of other secondary metabolites (S)
K12699	MAT; minovincinine 19-hydroxy-O-acetyltransferase	09110	Biosynthesis of other secondary metabolites (S)
K22433	PSID; L-tryptophan decarboxylase [EC:4.1.1.105]	09110	Biosynthesis of other secondary metabolites (S)
K22434	PSIH; tryptamine 4-monooxygenase [EC:1.14.99.59]	09110	Biosynthesis of other secondary metabolites (S)
K22435	PSIK; 4-hydroxytryptamine kinase [EC:2.7.1.222]	09110	Biosynthesis of other secondary metabolites (S)
K22436	PSIM; psilocybin synthase [EC:2.1.1.345]	09110	Biosynthesis of other secondary metabolites (S)
K14130	FGAPT2; tryptophan 4-dimethylallyltransferase [EC:2.5.1.34]	09110	Biosynthesis of other secondary metabolites (S)
K18884	FGAMT; 4-dimethylallyltryptophan N-methyltransferase [EC:2.1.1.261]	09110	Biosynthesis of other secondary metabolites (S)
K17746	ChaDH; chanoclavine-I dehydrogenase [EC:1.1.1.332]	09110	Biosynthesis of other secondary metabolites (S)
K19182	FGAOX3; chanoclavine-I aldehyde reductase [EC:1.3.1.100]	09110	Biosynthesis of other secondary metabolites (S)
K19183	FGAFS; festuclavine dehydrogenase [EC:1.5.1.44]	09110	Biosynthesis of other secondary metabolites (S)
K19184	FGAAT; fumigaclavine B O-acetyltransferase [EC:2.3.1.205]	09110	Biosynthesis of other secondary metabolites (S)
K14135	FGAPT1; fumigaclavine A dimethylallyltransferase [EC:2.5.1.100]	09110	Biosynthesis of other secondary metabolites (S)
K21819	EASG; agroclavine dehydrogenase [EC:1.5.1.46]	09110	Biosynthesis of other secondary metabolites (S)
K25463	CLOA; cytochrome P450 monooxygenase CloA [EC:1.14.13.-]	09110	Biosynthesis of other secondary metabolites (S)
K10775	PAL; phenylalanine ammonia-lyase [EC:4.3.1.24]	09110	Biosynthesis of other secondary metabolites (S)
K13064	PTAL; phenylalanine/tyrosine ammonia-lyase [EC:4.3.1.25]	09110	Biosynthesis of other secondary metabolites (S)
K00487	CYP73A; trans-cinnamate 4-monooxygenase [EC:1.14.14.91]	09110	Biosynthesis of other secondary metabolites (S)
K01904	4CL; 4-coumarate--CoA ligase [EC:6.2.1.12]	09110	Biosynthesis of other secondary metabolites (S)
K13065	E2.3.1.133, HCT; shikimate O-hydroxycinnamoyltransferase [EC:2.3.1.133]	09110	Biosynthesis of other secondary metabolites (S)
K09754	CYP98A, C3'H; 5-O-(4-coumaroyl)-D-quinate 3'-monooxygenase [EC:1.14.14.96]	09110	Biosynthesis of other secondary metabolites (S)
K18368	CSE; caffeoylshikimate esterase [EC:3.1.1.-]	09110	Biosynthesis of other secondary metabolites (S)
K00588	E2.1.1.104; caffeoyl-CoA O-methyltransferase [EC:2.1.1.104]	09110	Biosynthesis of other secondary metabolites (S)
K09753	CCR; cinnamoyl-CoA reductase [EC:1.2.1.44]	09110	Biosynthesis of other secondary metabolites (S)
K12355	REF1; coniferyl-aldehyde dehydrogenase [EC:1.2.1.68]	09110	Biosynthesis of other secondary metabolites (S)
K09755	CYP84A, F5H; ferulate-5-hydroxylase [EC:1.14.-.-]	09110	Biosynthesis of other secondary metabolites (S)
K13066	COMT; caffeic acid 3-O-methyltransferase / acetylserotonin O-methyltransferase [EC:2.1.1.68 2.1.1.4]	09110	Biosynthesis of other secondary metabolites (S)
K00083	CAD; cinnamyl-alcohol dehydrogenase [EC:1.1.1.195]	09110	Biosynthesis of other secondary metabolites (S)
K22395	K22395; cinnamyl-alcohol dehydrogenase [EC:1.1.1.195]	09110	Biosynthesis of other secondary metabolites (S)
K11188	PRDX6; peroxiredoxin 6 [EC:1.11.1.7 1.11.1.27 3.1.1.-]	09110	Biosynthesis of other secondary metabolites (S)
K00430	E1.11.1.7; peroxidase [EC:1.11.1.7]	09110	Biosynthesis of other secondary metabolites (S)
K03782	katG; catalase-peroxidase [EC:1.11.1.21]	09110	Biosynthesis of other secondary metabolites (S)
K12356	UGT72E; coniferyl-alcohol glucosyltransferase [EC:2.4.1.111]	09110	Biosynthesis of other secondary metabolites (S)
K17054	CFAT; coniferyl alcohol acyltransferase [EC:2.3.1.-]	09110	Biosynthesis of other secondary metabolites (S)
K17055	EGS1; eugenol synthase [EC:1.1.1.318]	09110	Biosynthesis of other secondary metabolites (S)
K17056	IGS1; isoeugenol synthase [EC:1.1.1.319]	09110	Biosynthesis of other secondary metabolites (S)
K17057	IEMT1; (iso)eugenol O-methyltransferase [EC:2.1.1.146]	09110	Biosynthesis of other secondary metabolites (S)
K17058	EOMT1, CVOMT1; eugenol/chavicol O-methyltransferase [EC:2.1.1.146]	09110	Biosynthesis of other secondary metabolites (S)
K17059	AIMT1; trans-anol O-methyltransferase [EC:2.1.1.279]	09110	Biosynthesis of other secondary metabolites (S)
K13068	BRT1; sinapate 1-glucosyltransferase [EC:2.4.1.120]	09110	Biosynthesis of other secondary metabolites (S)
K09756	SCPL19, SNG2; serine carboxypeptidase-like 19 [EC:3.4.16.- 2.3.1.91]	09110	Biosynthesis of other secondary metabolites (S)
K09757	SCPL8, SNG1; serine carboxypeptidase-like 8 [EC:3.4.16.- 2.3.1.92]	09110	Biosynthesis of other secondary metabolites (S)
K20039	FDC1; phenacrylate decarboxylase [EC:4.1.1.102]	09110	Biosynthesis of other secondary metabolites (S)
K03186	ubiX, bsdB, PAD1; flavin prenyltransferase [EC:2.5.1.129]	09110	Biosynthesis of other secondary metabolites (S)
K15506	CYP98A8; cytochrome P450 family 98 subfamily A8 [EC:1.14.13.-]	09110	Biosynthesis of other secondary metabolites (S)
K23662	CYP98A9; cytochrome P450 family 98 subfamily A9 [EC:1.14.13.-]	09110	Biosynthesis of other secondary metabolites (S)
K13067	ATTSM1; putative caffeoyl-CoA 3-O-methyltransferase [EC:2.1.1.-]	09110	Biosynthesis of other secondary metabolites (S)
K00660	CHS; chalcone synthase [EC:2.3.1.74]	09110	Biosynthesis of other secondary metabolites (S)
K01859	E5.5.1.6; chalcone isomerase [EC:5.5.1.6]	09110	Biosynthesis of other secondary metabolites (S)
K00475	F3H; naringenin 3-dioxygenase [EC:1.14.11.9]	09110	Biosynthesis of other secondary metabolites (S)
K13077	FNSI; flavone synthase I [EC:1.14.20.5]	09110	Biosynthesis of other secondary metabolites (S)
K05278	FLS; flavonol synthase [EC:1.14.20.6]	09110	Biosynthesis of other secondary metabolites (S)
K00487	CYP73A; trans-cinnamate 4-monooxygenase [EC:1.14.14.91]	09110	Biosynthesis of other secondary metabolites (S)
K08243	CHR; chalcone reductase	09110	Biosynthesis of other secondary metabolites (S)
K23179	CYP93B2_16; flavone synthase II [EC:1.14.19.76]	09110	Biosynthesis of other secondary metabolites (S)
K05280	CYP75B1; flavonoid 3'-monooxygenase [EC:1.14.14.82]	09110	Biosynthesis of other secondary metabolites (S)
K13082	DFR; bifunctional dihydroflavonol 4-reductase/flavanone 4-reductase [EC:1.1.1.219 1.1.1.234]	09110	Biosynthesis of other secondary metabolites (S)
K23180	CYP93G1; flavone synthase II [EC:1.14.19.76]	09110	Biosynthesis of other secondary metabolites (S)
K13083	CYP75A; flavonoid 3',5'-hydroxylase [EC:1.14.14.81]	09110	Biosynthesis of other secondary metabolites (S)
K05277	ANS; anthocyanidin synthase [EC:1.14.20.4]	09110	Biosynthesis of other secondary metabolites (S)
K08695	ANR; anthocyanidin reductase [EC:1.3.1.77]	09110	Biosynthesis of other secondary metabolites (S)
K13081	LAR; leucoanthocyanidin reductase [EC:1.17.1.3]	09110	Biosynthesis of other secondary metabolites (S)
K13080	C12RT1; flavanone 7-O-glucoside 2''-O-beta-L-rhamnosyltransferase [EC:2.4.1.236]	09110	Biosynthesis of other secondary metabolites (S)
K23053	SOMT-2; flavonoid 4'-O-methyltransferase [EC:2.1.1.231]	09110	Biosynthesis of other secondary metabolites (S)
K22440	NOMT; naringenin 7-O-methyltransferase [EC:2.1.1.232]	09110	Biosynthesis of other secondary metabolites (S)
K22845	PGT1; phlorizin synthase [EC:2.4.1.357]	09110	Biosynthesis of other secondary metabolites (S)
K13078	DICGT; chalcononaringenin 2'-O-glucosyltransferase [EC:2.4.1.-]	09110	Biosynthesis of other secondary metabolites (S)
K21581	OMT1; desmethylxanthohumol 6'-O-methyltransferase [EC:2.1.1.338]	09110	Biosynthesis of other secondary metabolites (S)
K21582	OMT2; xanthohumol 4'-O-methyltransferase [EC:2.1.1.339]	09110	Biosynthesis of other secondary metabolites (S)
K21372	E2.4.1.286; chalcone 4'-O-glucosyltransferase [EC:2.4.1.286]	09110	Biosynthesis of other secondary metabolites (S)
K13079	AS1; aureusidin synthase [EC:1.21.3.6]	09110	Biosynthesis of other secondary metabolites (S)
K13065	E2.3.1.133, HCT; shikimate O-hydroxycinnamoyltransferase [EC:2.3.1.133]	09110	Biosynthesis of other secondary metabolites (S)
K09754	CYP98A, C3'H; 5-O-(4-coumaroyl)-D-quinate 3'-monooxygenase [EC:1.14.14.96]	09110	Biosynthesis of other secondary metabolites (S)
K00588	E2.1.1.104; caffeoyl-CoA O-methyltransferase [EC:2.1.1.104]	09110	Biosynthesis of other secondary metabolites (S)
K12930	BZ1; anthocyanidin 3-O-glucosyltransferase [EC:2.4.1.115]	09110	Biosynthesis of other secondary metabolites (S)
K12931	3MaT1; anthocyanin 3-O-glucoside-6''-O-malonyltransferase [EC:2.3.1.171]	09110	Biosynthesis of other secondary metabolites (S)
K12932	3MaT2; anthocyanidin 3-O-glucoside-3'',6''-O-dimalonyltransferase [EC:2.3.1.-]	09110	Biosynthesis of other secondary metabolites (S)
K12933	3GGT; anthocyanidin 3-O-glucoside 2''-O-glucosyltransferase [EC:2.4.1.297]	09110	Biosynthesis of other secondary metabolites (S)
K23261	5GT; cyanidin 3-O-rutinoside 5-O-glucosyltransferase [EC:2.4.1.116]	09110	Biosynthesis of other secondary metabolites (S)
K17192	AA7GT; cyanidin 3-O-glucoside 7-O-glucosyltransferase (acyl-glucose) [EC:2.4.1.300]	09110	Biosynthesis of other secondary metabolites (S)
K17193	UGT79B1; anthocyanidin 3-O-glucoside 2'''-O-xylosyltransferase [EC:2.4.2.51]	09110	Biosynthesis of other secondary metabolites (S)
K21383	3AT; anthocyanidin 3-O-glucoside 6''-O-acyltransferase [EC:2.3.1.215]	09110	Biosynthesis of other secondary metabolites (S)
K12934	5MaT1; anthocyanin 5-O-glucoside-6'''-O-malonyltransferase [EC:2.3.1.172]	09110	Biosynthesis of other secondary metabolites (S)
K12935	5MaT2; anthocyanin 5-O-glucoside-4'''-O-malonyltransferase [EC:2.3.1.214]	09110	Biosynthesis of other secondary metabolites (S)
K12338	UGT75C1; anthocyanidin 3-O-glucoside 5-O-glucosyltransferase [EC:2.4.1.298]	09110	Biosynthesis of other secondary metabolites (S)
K17194	AA5GT; cyanidin 3-O-glucoside 5-O-glucosyltransferase (acyl-glucose) [EC:2.4.1.299]	09110	Biosynthesis of other secondary metabolites (S)
K12936	5AT; anthocyanin 5-aromatic acyltransferase [EC:2.3.1.153]	09110	Biosynthesis of other secondary metabolites (S)
K12937	UGAT; cyanidin-3-O-glucoside 2''-O-glucuronosyltransferase [EC:2.4.1.254]	09110	Biosynthesis of other secondary metabolites (S)
K12938	GT1; anthocyanidin 5,3-O-glucosyltransferase [EC:2.4.1.-]	09110	Biosynthesis of other secondary metabolites (S)
K12939	3GT; anthocyanin 3'-O-beta-glucosyltransferase [EC:2.4.1.238]	09110	Biosynthesis of other secondary metabolites (S)
K13257	CYP93C; 2-hydroxyisoflavanone synthase [EC:1.14.14.87]	09110	Biosynthesis of other secondary metabolites (S)
K13258	HIDH; 2-hydroxyisoflavanone dehydratase [EC:4.2.1.105]	09110	Biosynthesis of other secondary metabolites (S)
K13259	HI4OMT; 2,7,4'-trihydroxyisoflavanone 4'-O-methyltransferase / isoflavone 4'-O-methyltransferase [EC:2.1.1.212 2.1.1.46]	09110	Biosynthesis of other secondary metabolites (S)
K22932	CYP81E9; isoflavone 3'-hydroxylase [EC:1.14.14.88]	09110	Biosynthesis of other secondary metabolites (S)
K13260	CYP81E; isoflavone/4'-methoxyisoflavone 2'-hydroxylase [EC:1.14.14.90 1.14.14.89]	09110	Biosynthesis of other secondary metabolites (S)
K13261	CYP93A1; 3,9-dihydroxypterocarpan 6a-monooxygenase [EC:1.14.14.93]	09110	Biosynthesis of other secondary metabolites (S)
K13262	7-IOMT; isoflavone-7-O-methyltransferase [EC:2.1.1.150]	09110	Biosynthesis of other secondary metabolites (S)
K13263	IF7GT; isoflavone 7-O-glucosyltransferase [EC:2.4.1.170]	09110	Biosynthesis of other secondary metabolites (S)
K13264	IF7MAT; isoflavone 7-O-glucoside-6''-O-malonyltransferase [EC:2.3.1.115]	09110	Biosynthesis of other secondary metabolites (S)
K05281	IFR; 2'-hydroxyisoflavone reductase [EC:1.3.1.45]	09110	Biosynthesis of other secondary metabolites (S)
K13265	VR; vestitone reductase [EC:1.1.1.348]	09110	Biosynthesis of other secondary metabolites (S)
K25075	PTS; pterocarpan synthase [EC:4.2.1.139]	09110	Biosynthesis of other secondary metabolites (S)
K13266	PTR; pterocarpan reductase [EC:1.23.1.-]	09110	Biosynthesis of other secondary metabolites (S)
K21513	HMM; (+)-6a-hydroxymaackiain 3-O-methyltransferase [EC:2.1.1.270]	09110	Biosynthesis of other secondary metabolites (S)
K13267	CYP71D9, F6H; flavonoid 6-hydroxylase [EC:1.14.13.-]	09110	Biosynthesis of other secondary metabolites (S)
K13077	FNSI; flavone synthase I [EC:1.14.20.5]	09110	Biosynthesis of other secondary metabolites (S)
K23179	CYP93B2_16; flavone synthase II [EC:1.14.19.76]	09110	Biosynthesis of other secondary metabolites (S)
K23180	CYP93G1; flavone synthase II [EC:1.14.19.76]	09110	Biosynthesis of other secondary metabolites (S)
K13264	IF7MAT; isoflavone 7-O-glucoside-6''-O-malonyltransferase [EC:2.3.1.115]	09110	Biosynthesis of other secondary metabolites (S)
K13080	C12RT1; flavanone 7-O-glucoside 2''-O-beta-L-rhamnosyltransferase [EC:2.4.1.236]	09110	Biosynthesis of other secondary metabolites (S)
K01195	uidA, GUSB; beta-glucuronidase [EC:3.2.1.31]	09110	Biosynthesis of other secondary metabolites (S)
K13083	CYP75A; flavonoid 3',5'-hydroxylase [EC:1.14.14.81]	09110	Biosynthesis of other secondary metabolites (S)
K05280	CYP75B1; flavonoid 3'-monooxygenase [EC:1.14.14.82]	09110	Biosynthesis of other secondary metabolites (S)
K15787	UGT78D1; flavonol-3-O-rhamnosyltransferase [EC:2.4.1.-]	09110	Biosynthesis of other secondary metabolites (S)
K22771	UGT73C6; flavonol-3-O-L-rhamnoside-7-O-glucosyltransferase [EC:2.4.1.-]	09110	Biosynthesis of other secondary metabolites (S)
K10757	E2.4.1.91; flavonol 3-O-glucosyltransferase [EC:2.4.1.91]	09110	Biosynthesis of other secondary metabolites (S)
K22794	FG3; flavonol-3-O-glucoside/galactoside glucosyltransferase [EC:2.4.1.239 2.4.1.-]	09110	Biosynthesis of other secondary metabolites (S)
K22772	FG2; flavonol-3-O-glucoside L-rhamnosyltransferase [EC:2.4.1.159]	09110	Biosynthesis of other secondary metabolites (S)
K13269	E2.4.1.234; kaempferol 3-O-beta-D-galactosyltransferase [EC:2.4.1.234]	09110	Biosynthesis of other secondary metabolites (S)
K05279	E2.1.1.76; flavonol 3-O-methyltransferase [EC:2.1.1.76]	09110	Biosynthesis of other secondary metabolites (S)
K13270	E2.8.2.25; flavonol 3-sulfotransferase [EC:2.8.2.25]	09110	Biosynthesis of other secondary metabolites (S)
K13271	E2.8.2.27; flavonol 4'-sulfotransferase [EC:2.8.2.27]	09110	Biosynthesis of other secondary metabolites (S)
K13272	AOMT, CROMT2; flavonoid O-methyltransferase [EC:2.1.1.267]	09110	Biosynthesis of other secondary metabolites (S)
K13231	STS; pinosylvin synthase [EC:2.3.1.146]	09110	Biosynthesis of other secondary metabolites (S)
K00487	CYP73A; trans-cinnamate 4-monooxygenase [EC:1.14.14.91]	09110	Biosynthesis of other secondary metabolites (S)
K13232	ST; stilbene synthase [EC:2.3.1.95]	09110	Biosynthesis of other secondary metabolites (S)
K16040	ROMT; trans-resveratrol di-O-methyltransferase [EC:2.1.1.240]	09110	Biosynthesis of other secondary metabolites (S)
K13233	DCS; phenylpropanoylacetyl-CoA synthase [EC:2.3.1.218]	09110	Biosynthesis of other secondary metabolites (S)
K13234	CURS1_2; curcumin synthase [EC:2.3.1.217]	09110	Biosynthesis of other secondary metabolites (S)
K17211	CURS3; curcumin/demethoxycurcumin synthase [EC:2.3.1.217 2.3.1.219]	09110	Biosynthesis of other secondary metabolites (S)
K17212	CUS; bisdemethoxycurcumin synthase [EC:2.3.1.211]	09110	Biosynthesis of other secondary metabolites (S)
K13235	CAUGT2; UDP-glucose glucosyltransferase [EC:2.4.1.-]	09110	Biosynthesis of other secondary metabolites (S)
K13065	E2.3.1.133, HCT; shikimate O-hydroxycinnamoyltransferase [EC:2.3.1.133]	09110	Biosynthesis of other secondary metabolites (S)
K09754	CYP98A, C3'H; 5-O-(4-coumaroyl)-D-quinate 3'-monooxygenase [EC:1.14.14.96]	09110	Biosynthesis of other secondary metabolites (S)
K00588	E2.1.1.104; caffeoyl-CoA O-methyltransferase [EC:2.1.1.104]	09110	Biosynthesis of other secondary metabolites (S)
K05349	bglX; beta-glucosidase [EC:3.2.1.21]	09110	Biosynthesis of other secondary metabolites (S)
K05350	bglB; beta-glucosidase [EC:3.2.1.21]	09110	Biosynthesis of other secondary metabolites (S)
K26172	dgpA; puerarin oxidase	09110	Biosynthesis of other secondary metabolites (S)
K26173	dgpB; deglycosylation enzyme subunit DgpB	09110	Biosynthesis of other secondary metabolites (S)
K26174	dgpC; deglycosylation enzyme subunit DgpC	09110	Biosynthesis of other secondary metabolites (S)
K26069	dznr; daidzein reductase [EC:1.3.1.-]	09110	Biosynthesis of other secondary metabolites (S)
K26175	ddrc; dihydrodaizein racemase [EC:5.1.-.-]	09110	Biosynthesis of other secondary metabolites (S)
K26070	dhdr; dihydrodaidzein reductase [EC:1.1.1.-]	09110	Biosynthesis of other secondary metabolites (S)
K26071	thdr; tetrahydrodaidzein reductase	09110	Biosynthesis of other secondary metabolites (S)
K05989	ramA; alpha-L-rhamnosidase [EC:3.2.1.40]	09110	Biosynthesis of other secondary metabolites (S)
K26176	flr; flavone/flavonol reductase	09110	Biosynthesis of other secondary metabolites (S)
K26177	chi; chalcone isomerase	09110	Biosynthesis of other secondary metabolites (S)
K26178	fcr; flavanone/flavanol-cleaving reductase	09110	Biosynthesis of other secondary metabolites (S)
K22906	phy; phloretin hydrolase [EC:3.7.1.4]	09110	Biosynthesis of other secondary metabolites (S)
K26179	fdeD; naringenin degradation protein FdeD	09110	Biosynthesis of other secondary metabolites (S)
K26180	fdeE; naringenin degradation protein FdeE	09110	Biosynthesis of other secondary metabolites (S)
K26181	fdeC; naringenin degradation protein FdeC	09110	Biosynthesis of other secondary metabolites (S)
K26182	fdeH; naringenin degradation protein FdeH	09110	Biosynthesis of other secondary metabolites (S)
K26183	fdeJ; naringenin degradation protein FdeJ	09110	Biosynthesis of other secondary metabolites (S)
K26184	fdeB; naringenin degradation protein FdeB	09110	Biosynthesis of other secondary metabolites (S)
K26185	fdeI; naringenin degradation protein FdeI	09110	Biosynthesis of other secondary metabolites (S)
K03334	IL4I1; L-amino-acid oxidase [EC:1.4.3.2]	09110	Biosynthesis of other secondary metabolites (S)
K14454	GOT1; aspartate aminotransferase, cytoplasmic [EC:2.6.1.1]	09110	Biosynthesis of other secondary metabolites (S)
K14455	GOT2; aspartate aminotransferase, mitochondrial [EC:2.6.1.1]	09110	Biosynthesis of other secondary metabolites (S)
K00811	ASP5; aspartate aminotransferase, chloroplastic [EC:2.6.1.1]	09110	Biosynthesis of other secondary metabolites (S)
K00812	aspB; aspartate aminotransferase [EC:2.6.1.1]	09110	Biosynthesis of other secondary metabolites (S)
K00813	aspC; aspartate aminotransferase [EC:2.6.1.1]	09110	Biosynthesis of other secondary metabolites (S)
K11358	yhdR; aspartate aminotransferase [EC:2.6.1.1]	09110	Biosynthesis of other secondary metabolites (S)
K15849	PAT, AAT; bifunctional aspartate aminotransferase and glutamate/aspartate-prephenate aminotransferase [EC:2.6.1.1 2.6.1.78 2.6.1.79]	09110	Biosynthesis of other secondary metabolites (S)
K00815	TAT; tyrosine aminotransferase [EC:2.6.1.5]	09110	Biosynthesis of other secondary metabolites (S)
K00832	tyrB; aromatic-amino-acid transaminase [EC:2.6.1.57]	09110	Biosynthesis of other secondary metabolites (S)
K00838	ARO8; aromatic amino acid aminotransferase I / 2-aminoadipate transaminase [EC:2.6.1.57 2.6.1.39 2.6.1.27 2.6.1.5]	09110	Biosynthesis of other secondary metabolites (S)
K22327	TYRDC-2; 4-hydroxyphenylacetaldehyde synthase [EC:4.1.1.108]	09110	Biosynthesis of other secondary metabolites (S)
K13382	NCS; (S)-norcoclaurine synthase [EC:4.2.1.78]	09110	Biosynthesis of other secondary metabolites (S)
K13383	E2.1.1.128; (RS)-norcoclaurine 6-O-methyltransferase [EC:2.1.1.128]	09110	Biosynthesis of other secondary metabolites (S)
K13384	CNMT; (RS)-1-benzyl-1,2,3,4-tetrahydroisoquinoline N-methyltransferase [EC:2.1.1.115 2.1.1.140]	09110	Biosynthesis of other secondary metabolites (S)
K13385	CYP80B1; N-methylcoclaurine 3'-monooxygenase [EC:1.14.14.102]	09110	Biosynthesis of other secondary metabolites (S)
K13386	E2.1.1.116; 3'-hydroxy-N-methyl-(S)-coclaurine 4'-O-methyltransferase [EC:2.1.1.116]	09110	Biosynthesis of other secondary metabolites (S)
K22088	N7OMT; norreticuline-7-O-methyltransferase [EC:2.1.1.-]	09110	Biosynthesis of other secondary metabolites (S)
K22089	STOX, DBOX; tetrahydroprotoberberine oxidase [EC:1.3.3.8]	09110	Biosynthesis of other secondary metabolites (S)
K13387	CYP80A1; berbamunine synthase [EC:1.14.19.66]	09110	Biosynthesis of other secondary metabolites (S)
K00422	E1.10.3.1; polyphenol oxidase [EC:1.10.3.1]	09110	Biosynthesis of other secondary metabolites (S)
K00501	TH; tyrosine 3-monooxygenase [EC:1.14.16.2]	09110	Biosynthesis of other secondary metabolites (S)
K00505	TYR; tyrosinase [EC:1.14.18.1]	09110	Biosynthesis of other secondary metabolites (S)
K01592	TYDC; tyrosine decarboxylase [EC:4.1.1.25]	09110	Biosynthesis of other secondary metabolites (S)
K01593	DDC, TDC; aromatic-L-amino-acid/L-tryptophan decarboxylase [EC:4.1.1.28 4.1.1.105]	09110	Biosynthesis of other secondary metabolites (S)
K22090	NR; noroxomaritidine/norcraugsodine reductase [EC:1.3.1.- 1.4.1.-]	09110	Biosynthesis of other secondary metabolites (S)
K21311	N4OMT; norbelladine O-methyltransferase [EC:2.1.1.336]	09110	Biosynthesis of other secondary metabolites (S)
K21208	CYP96T1; noroxomaritidine synthase [EC:1.14.19.50 1.14.19.-]	09110	Biosynthesis of other secondary metabolites (S)
K00274	MAO, aofH; monoamine oxidase [EC:1.4.3.4]	09110	Biosynthesis of other secondary metabolites (S)
K00276	AOC3, AOC2, tynA; primary-amine oxidase [EC:1.4.3.21]	09110	Biosynthesis of other secondary metabolites (S)
K13371	aauA; aralkylamine dehydrogenase light chain [EC:1.4.9.2]	09110	Biosynthesis of other secondary metabolites (S)
K13372	aauB; aralkylamine dehydrogenase heavy chain [EC:1.4.9.2]	09110	Biosynthesis of other secondary metabolites (S)
K22091	OMT; O-methyltransferase [EC:2.1.1.-]	09110	Biosynthesis of other secondary metabolites (S)
K22092	GLU1; ipecoside beta-D-glucosidase [EC:3.2.1.220]	09110	Biosynthesis of other secondary metabolites (S)
K13389	CYP80G2; (S)-corytuberine synthase [EC:1.14.19.51]	09110	Biosynthesis of other secondary metabolites (S)
K21580	RNMT; reticuline N-methyltransferase [EC:2.1.1.337]	09110	Biosynthesis of other secondary metabolites (S)
K13390	PSOMT1; (R,S)-reticuline 7-O-methyltransferase [EC:2.1.1.291]	09110	Biosynthesis of other secondary metabolites (S)
K22093	REPI; 1,2-dehydroreticuline synthase/reductase [EC:1.14.19.54 1.5.1.27]	09110	Biosynthesis of other secondary metabolites (S)
K13391	CYP719B1; salutaridine synthase [EC:1.14.19.67]	09110	Biosynthesis of other secondary metabolites (S)
K13392	SALR; salutaridine reductase (NADPH) [EC:1.1.1.248]	09110	Biosynthesis of other secondary metabolites (S)
K13393	SALAT; salutaridinol 7-O-acetyltransferase [EC:2.3.1.150]	09110	Biosynthesis of other secondary metabolites (S)
K01742	THS; thebaine synthase [EC:4.2.99.24]	09110	Biosynthesis of other secondary metabolites (S)
K14975	CODM; codeine 3-O-demethylase [EC:1.14.11.32]	09110	Biosynthesis of other secondary metabolites (S)
K14976	T6ODM; thebaine 6-O-demethylase [EC:1.14.11.31]	09110	Biosynthesis of other secondary metabolites (S)
K03378	morA; morphine 6-dehydrogenase [EC:1.1.1.218]	09110	Biosynthesis of other secondary metabolites (S)
K13394	COR1; codeinone reductase [EC:1.1.1.247]	09110	Biosynthesis of other secondary metabolites (S)
K01828	NISO; neopinone isomerase [EC:5.3.3.24]	09110	Biosynthesis of other secondary metabolites (S)
K00307	BBE1; reticuline oxidase [EC:1.21.3.3]	09110	Biosynthesis of other secondary metabolites (S)
K21070	CYP719A14; (S)-cheilanthifoline synthase [EC:1.14.19.65]	09110	Biosynthesis of other secondary metabolites (S)
K13395	CYP719A1_2_3_13; (S)-stylopine/(S)-canadine/(S)-nandinine synthase [EC:1.14.19.64 1.14.19.68 1.14.19.73]	09110	Biosynthesis of other secondary metabolites (S)
K13396	E2.1.1.122; (S)-tetrahydroprotoberberine N-methyltransferase [EC:2.1.1.122]	09110	Biosynthesis of other secondary metabolites (S)
K20621	CYP82Y1; (S)-N-methylcanadine 1-hydroxylase [EC:1.14.14.166]	09110	Biosynthesis of other secondary metabolites (S)
K22094	CYP82X2; (S)-1-hydroxy-N-methylcanadine 13-hydroxylase [EC:1.14.14.163]	09110	Biosynthesis of other secondary metabolites (S)
K22095	AT1; (13S,14R)-1,13-dihydroxy-N-methylcandine 13-O-acetyltransferase [EC:2.3.1.285]	09110	Biosynthesis of other secondary metabolites (S)
K22096	CYP82X1; (13S,14R)-13-O-acetyl-1-hydroxy-N-methylcanadine 8-hydroxylase [EC:1.14.14.167]	09110	Biosynthesis of other secondary metabolites (S)
K22097	CXE1; 3-O-acetylpapaveroxine carboxylesterase [EC:3.1.1.105]	09110	Biosynthesis of other secondary metabolites (S)
K22098	SDR1, NOS; noscapine synthase [EC:1.1.1.415]	09110	Biosynthesis of other secondary metabolites (S)
K23157	OMT2; 3-O-acetyl-4'-O-demethylpapaveroxine 4'-O-methyltransferase subunit OMT2 [EC:2.1.1.352]	09110	Biosynthesis of other secondary metabolites (S)
K23158	OMT3; 3-O-acetyl-4'-O-demethylpapaveroxine 4'-O-methyltransferase subunit OMT3	09110	Biosynthesis of other secondary metabolites (S)
K21692	CYP82N4; methyltetrahydroprotoberberine 14-monooxygenase [EC:1.14.14.97]	09110	Biosynthesis of other secondary metabolites (S)
K21693	CYP82N2_3; protopine 6-monooxygenase [EC:1.14.14.98]	09110	Biosynthesis of other secondary metabolites (S)
K13397	SMT; (S)-scoulerine 9-O-methyltransferase [EC:2.1.1.117]	09110	Biosynthesis of other secondary metabolites (S)
K13398	E2.1.1.118; columbamine O-methyltransferase [EC:2.1.1.118]	09110	Biosynthesis of other secondary metabolites (S)
K05353	PMT; putrescine N-methyltransferase [EC:2.1.1.53]	09110	Biosynthesis of other secondary metabolites (S)
K00276	AOC3, AOC2, tynA; primary-amine oxidase [EC:1.4.3.21]	09110	Biosynthesis of other secondary metabolites (S)
K25580	CYP82E; nicotine N-demethylase	09110	Biosynthesis of other secondary metabolites (S)
K00660	CHS; chalcone synthase [EC:2.3.1.74]	09110	Biosynthesis of other secondary metabolites (S)
K25581	CYP82M3; tropinone synthase	09110	Biosynthesis of other secondary metabolites (S)
K05354	TR2; tropinone reductase II [EC:1.1.1.236]	09110	Biosynthesis of other secondary metabolites (S)
K08081	TR1; tropinone reductase I [EC:1.1.1.206]	09110	Biosynthesis of other secondary metabolites (S)
K14454	GOT1; aspartate aminotransferase, cytoplasmic [EC:2.6.1.1]	09110	Biosynthesis of other secondary metabolites (S)
K14455	GOT2; aspartate aminotransferase, mitochondrial [EC:2.6.1.1]	09110	Biosynthesis of other secondary metabolites (S)
K00811	ASP5; aspartate aminotransferase, chloroplastic [EC:2.6.1.1]	09110	Biosynthesis of other secondary metabolites (S)
K00812	aspB; aspartate aminotransferase [EC:2.6.1.1]	09110	Biosynthesis of other secondary metabolites (S)
K00813	aspC; aspartate aminotransferase [EC:2.6.1.1]	09110	Biosynthesis of other secondary metabolites (S)
K11358	yhdR; aspartate aminotransferase [EC:2.6.1.1]	09110	Biosynthesis of other secondary metabolites (S)
K15849	PAT, AAT; bifunctional aspartate aminotransferase and glutamate/aspartate-prephenate aminotransferase [EC:2.6.1.1 2.6.1.78 2.6.1.79]	09110	Biosynthesis of other secondary metabolites (S)
K00815	TAT; tyrosine aminotransferase [EC:2.6.1.5]	09110	Biosynthesis of other secondary metabolites (S)
K00817	hisC; histidinol-phosphate aminotransferase [EC:2.6.1.9]	09110	Biosynthesis of other secondary metabolites (S)
K00832	tyrB; aromatic-amino-acid transaminase [EC:2.6.1.57]	09110	Biosynthesis of other secondary metabolites (S)
K00838	ARO8; aromatic amino acid aminotransferase I / 2-aminoadipate transaminase [EC:2.6.1.57 2.6.1.39 2.6.1.27 2.6.1.5]	09110	Biosynthesis of other secondary metabolites (S)
K05821	ARO9; aromatic amino acid aminotransferase II [EC:2.6.1.58 2.6.1.28]	09110	Biosynthesis of other secondary metabolites (S)
K18606	HPPR; hydroxyphenylpyruvate reductase [EC:1.1.1.237]	09110	Biosynthesis of other secondary metabolites (S)
K13607	fldA; cinnamoyl-CoA:phenyllactate CoA-transferase [EC:2.8.3.17]	09110	Biosynthesis of other secondary metabolites (S)
K25582	UGT1; phenyllactate UDP-glycosyltransferase [EC:2.4.1.-]	09110	Biosynthesis of other secondary metabolites (S)
K25583	LS; littorine synthase [EC:2.3.1.-]	09110	Biosynthesis of other secondary metabolites (S)
K25584	CYP80F1; littorine mutase/monooxygenase	09110	Biosynthesis of other secondary metabolites (S)
K25998	HDH; hyoscyamine dehydrogenase	09110	Biosynthesis of other secondary metabolites (S)
K12692	H6H; hyoscyamine (6S)-dioxygenase / 6beta-hydroxyhyoscyamine epoxidase [EC:1.14.11.11 1.14.20.13]	09110	Biosynthesis of other secondary metabolites (S)
K00808	hss; homospermidine synthase [EC:2.5.1.44]	09110	Biosynthesis of other secondary metabolites (S)
K13608	SNO; senecionine N-oxygenase [EC:1.14.13.101]	09110	Biosynthesis of other secondary metabolites (S)
K13609	dpkA, lhpD; delta1-piperideine-2-carboxylate reductase [EC:1.5.1.21]	09110	Biosynthesis of other secondary metabolites (S)
K19743	lhpI; 1-piperideine-2-carboxylate/1-pyrroline-2-carboxylate reductase [NAD(P)H] [EC:1.5.1.1]	09110	Biosynthesis of other secondary metabolites (S)
K19064	lysDH; lysine 6-dehydrogenase [EC:1.4.1.18]	09110	Biosynthesis of other secondary metabolites (S)
K01582	E4.1.1.18, ldcC, cadA; lysine decarboxylase [EC:4.1.1.18]	09110	Biosynthesis of other secondary metabolites (S)
K13610	HMT; 13-hydroxylupinine O-tigloyltransferase [EC:2.3.1.93]	09110	Biosynthesis of other secondary metabolites (S)
K26037	CYP76AD1; tyrosine hydroxylase / L-DOPA oxygenase [EC:1.14.-.-]	09110	Biosynthesis of other secondary metabolites (S)
K15777	DODA; 4,5-DOPA dioxygenase extradiol [EC:1.13.11.-]	09110	Biosynthesis of other secondary metabolites (S)
K01593	DDC, TDC; aromatic-L-amino-acid/L-tryptophan decarboxylase [EC:4.1.1.28 4.1.1.105]	09110	Biosynthesis of other secondary metabolites (S)
K00545	COMT; catechol O-methyltransferase [EC:2.1.1.6]	09110	Biosynthesis of other secondary metabolites (S)
K15776	CDOPA5GT; cyclo-DOPA 5-O-glucosyltransferase [EC:2.4.1.-]	09110	Biosynthesis of other secondary metabolites (S)
K15774	5GT; betanidin 5-O-glucosyltransferase [EC:2.4.1.-]	09110	Biosynthesis of other secondary metabolites (S)
K26038	AMASY1; amaranthin synthetase [EC:2.4.1.-]	09110	Biosynthesis of other secondary metabolites (S)
K15775	6GT; betanidin 6-O-glucosyltransferase [EC:2.4.1.-]	09110	Biosynthesis of other secondary metabolites (S)
K21346	BCAT4; methionine transaminase [EC:2.6.1.88]	09110	Biosynthesis of other secondary metabolites (S)
K15741	MAM1, IMS3; methylthioalkylmalate synthase 1 [EC:2.3.3.17]	09110	Biosynthesis of other secondary metabolites (S)
K15742	MAM3, IMS2; methylthioalkylmalate synthase 3 [EC:2.3.3.17]	09110	Biosynthesis of other secondary metabolites (S)
K01703	leuC, IPMI-L; 3-isopropylmalate/(R)-2-methylmalate dehydratase large subunit [EC:4.2.1.33 4.2.1.35]	09110	Biosynthesis of other secondary metabolites (S)
K21359	MAM-IS, IPMI2; 3-isopropylmalate/methylthioalkylmalate dehydratase small subunit [EC:4.2.1.33 4.2.1.170]	09110	Biosynthesis of other secondary metabolites (S)
K21360	MAM-D, IMDH3; 3-isopropylmalate/methylthioalkylmalate dehydrogenase [EC:1.1.1.85 1.1.1.-]	09110	Biosynthesis of other secondary metabolites (S)
K00826	E2.6.1.42, ilvE; branched-chain amino acid aminotransferase [EC:2.6.1.42]	09110	Biosynthesis of other secondary metabolites (S)
K12154	CYP79F1; homomethionine N-monooxygenase [EC:1.14.14.42]	09110	Biosynthesis of other secondary metabolites (S)
K12156	CYP83A1; (methylthio)alkanaldoxime N-monooxygenase [EC:1.14.14.43]	09110	Biosynthesis of other secondary metabolites (S)
K11819	SUR1, RTY; S-alkyl-thiohydroximate lyase SUR1 [EC:4.4.1.-]	09110	Biosynthesis of other secondary metabolites (S)
K11820	UGT74B1; N-hydroxythioamide S-beta-glucosyltransferase [EC:2.4.1.195]	09110	Biosynthesis of other secondary metabolites (S)
K11821	ST5A, SOT16; aromatic desulfoglucosinolate sulfotransferase [EC:2.8.2.24]	09110	Biosynthesis of other secondary metabolites (S)
K22321	ST5B_C, SOT18_17; aliphatic desulfoglucosinolate sulfotransferase [EC:2.8.2.38]	09110	Biosynthesis of other secondary metabolites (S)
K12155	CYP79F2; homomethionine N-monooxygenase [EC:1.14.14.42]	09110	Biosynthesis of other secondary metabolites (S)
K13401	CYP79D1_2; valine N-monooxygenase [EC:1.14.14.38]	09110	Biosynthesis of other secondary metabolites (S)
K14984	CYP79D3_4; isoleucine N-monooxygenase [EC:1.14.14.39]	09110	Biosynthesis of other secondary metabolites (S)
K12153	CYP79A2; phenylalanine N-monooxygenase [EC:1.14.14.40]	09110	Biosynthesis of other secondary metabolites (S)
K11818	CYP83B1; aromatic aldoxime N-monooxygenase [EC:1.14.14.45]	09110	Biosynthesis of other secondary metabolites (S)
K11812	CYP79B1_2; tryptophan N-monooxygenase [EC:1.14.14.156]	09110	Biosynthesis of other secondary metabolites (S)
K11813	CYP79B3; tryptophan N-monooxygenase [EC:1.14.14.156]	09110	Biosynthesis of other secondary metabolites (S)
K13027	CYP79A1; tyrosine N-monooxygenase [EC:1.14.14.36]	09110	Biosynthesis of other secondary metabolites (S)
K23646	DTPA; ditryptophenaline biosynthesis nonribosomal peptide synthase [EC:6.3.2.-]	09110	Biosynthesis of other secondary metabolites (S)
K23647	DTPB; ditryptophenaline biosynthesis N-methyltransferase [EC:2.1.1.-]	09110	Biosynthesis of other secondary metabolites (S)
K21477	DTPC; ditryptophenaline biosynthesis cytochrome P450 monooxygenase [EC:1.-.-.-]	09110	Biosynthesis of other secondary metabolites (S)
K23665	FMQA; fumiquinazoline F synthetase [EC:6.3.2.-]	09110	Biosynthesis of other secondary metabolites (S)
K23666	FMQB; fumiquinazoline F monooxygenase [EC:1.14.14.-]	09110	Biosynthesis of other secondary metabolites (S)
K23667	FMQC; fumiquinazoline A synthase [EC:6.3.2.-]	09110	Biosynthesis of other secondary metabolites (S)
K23668	FMQD; fumiquinazoline A oxidase [EC:1.5.3.-]	09110	Biosynthesis of other secondary metabolites (S)
K22952	pvcA; L-tyrosine isonitrile synthase [EC:4.1.99.24]	09110	Biosynthesis of other secondary metabolites (S)
K22874	pvcB; L-tyrosine isonitrile desaturase/decarboxylase [EC:1.14.20.9 1.14.20.10]	09110	Biosynthesis of other secondary metabolites (S)
K25524	pvcC; paerucumarin biosynthesis protein PvcC [EC:1.14.-.-]	09110	Biosynthesis of other secondary metabolites (S)
K25525	pvcD; paerucumarin biosynthesis protein PvcD	09110	Biosynthesis of other secondary metabolites (S)
K23371	sbnI; L-serine kinase (ATP) / ParB family transcriptional regulator, heme-responsive regulator [EC:2.7.1.225]	09110	Biosynthesis of other secondary metabolites (S)
K21949	sbnA; N-(2-amino-2-carboxyethyl)-L-glutamate synthase [EC:2.5.1.140]	09110	Biosynthesis of other secondary metabolites (S)
K21721	sbnB; N-[(2S)-2-amino-2-carboxyethyl]-L-glutamate dehydrogenase [EC:1.5.1.51]	09110	Biosynthesis of other secondary metabolites (S)
K23372	sbnE; L-2,3-diaminopropanoate---citrate ligase [EC:6.3.2.54]	09110	Biosynthesis of other secondary metabolites (S)
K23373	sbnH; 2-[(L-alanin-3-ylcarbamoyl)methyl]-2-hydroxybutanedioate decarboxylase [EC:4.1.1.117]	09110	Biosynthesis of other secondary metabolites (S)
K23374	sbnF; 2-[(L-alanin-3-ylcarbamoyl)methyl]-3-(2-aminoethylcarbamoyl)-2-hydroxypropanoate synthase [EC:6.3.2.55]	09110	Biosynthesis of other secondary metabolites (S)
K23375	sbnC; staphyloferrin B synthase [EC:6.3.2.56]	09110	Biosynthesis of other secondary metabolites (S)
K18686	cotB2; cyclooctat-9-en-7-ol synthase [EC:4.2.3.146]	09110	Biosynthesis of other secondary metabolites (S)
K22997	cotB3; cyclooctat-9-en-7-ol 5-monooxygenase [EC:1.14.99.61]	09110	Biosynthesis of other secondary metabolites (S)
K22998	cotB4; cyclooctatin synthase [EC:1.14.99.62]	09110	Biosynthesis of other secondary metabolites (S)
K20981	LOVB; lovastatin nonaketide synthase [EC:2.3.1.161]	09110	Biosynthesis of other secondary metabolites (S)
K20982	LOVC; lovastatin enoyl reductase [EC:2.3.1.161]	09110	Biosynthesis of other secondary metabolites (S)
K20985	LOVG; dihydromonacolin L-[lovastatin nonaketide synthase] thioesterase [EC:3.1.2.31]	09110	Biosynthesis of other secondary metabolites (S)
K20980	LOVA, CYP68R1; dihydromonacolin L/monacolin L hydroxylase [EC:1.14.14.124 1.14.14.125]	09110	Biosynthesis of other secondary metabolites (S)
K20984	LOVF; 2-methylbutanoate polyketide synthase [EC:2.3.1.244]	09110	Biosynthesis of other secondary metabolites (S)
K20983	LOVD; monacolin J acid methylbutanoate transferase [EC:2.3.1.238]	09110	Biosynthesis of other secondary metabolites (S)
K18287	griI; 2-amino-4,5-dihydroxy-6-oxo-7-(phosphooxy)heptanoate synthase [EC:4.1.2.56]	09110	Biosynthesis of other secondary metabolites (S)
K17835	griH; 3-amino-4-hydroxybenzoic acid synthase [EC:4.1.99.20]	09110	Biosynthesis of other secondary metabolites (S)
K20204	griF; grixazone synthase / o-aminophenol oxidase [EC:1.10.3.15 1.10.3.4]	09110	Biosynthesis of other secondary metabolites (S)
K21898	orr; ornithine racemase [EC:5.1.1.12]	09110	Biosynthesis of other secondary metabolites (S)
K23446	sfnaD; D-ornithine---citrate ligase [EC:6.3.2.58]	09110	Biosynthesis of other secondary metabolites (S)
K23447	sfnaB; staphyloferrin A synthase [EC:6.3.2.57]	09110	Biosynthesis of other secondary metabolites (S)
K23669	besD; L-lysine 4-chlorinase [EC:1.14.20.-]	09110	Biosynthesis of other secondary metabolites (S)
K23670	besC; 4-chloro-allylglycine synthase [EC:1.14.99.-]	09110	Biosynthesis of other secondary metabolites (S)
K23671	besB; L-2-amino-4-chloropent-4-enoate dechlorinase/desaturase [EC:4.5.1.-]	09110	Biosynthesis of other secondary metabolites (S)
K23672	besA; L-propargylglycine--L-glutamate ligase [EC:6.3.2.-]	09110	Biosynthesis of other secondary metabolites (S)
K23673	besE; L-gamma-glutamyl-L-propargylglycine hydroxylase [EC:1.14.11.-]	09110	Biosynthesis of other secondary metabolites (S)
K03897	iucD; lysine N6-hydroxylase [EC:1.14.13.59]	09110	Biosynthesis of other secondary metabolites (S)
K03896	iucB; acetyl CoA:N6-hydroxylysine acetyl transferase [EC:2.3.1.102]	09110	Biosynthesis of other secondary metabolites (S)
K03894	iucA; N2-citryl-N6-acetyl-N6-hydroxylysine synthase [EC:6.3.2.38]	09110	Biosynthesis of other secondary metabolites (S)
K03895	iucC; aerobactin synthase [EC:6.3.2.39]	09110	Biosynthesis of other secondary metabolites (S)
K02810	scrA, sacP, sacX, ptsS; sucrose PTS system EIIBCA or EIIBC component [EC:2.7.1.211]	09101	Carbohydrate metabolism (YA)
K01193	INV, sacA; beta-fructofuranosidase [EC:3.2.1.26]	09101	Carbohydrate metabolism (YA)
K00696	E2.4.1.14; sucrose-phosphate synthase [EC:2.4.1.14]	09101	Carbohydrate metabolism (YA)
K07024	SPP; sucrose-6-phosphatase [EC:3.1.3.24]	09101	Carbohydrate metabolism (YA)
K00695	SUS; sucrose synthase [EC:2.4.1.13]	09101	Carbohydrate metabolism (YA)
K12047	MGAM; maltase-glucoamylase [EC:3.2.1.20 3.2.1.3]	09101	Carbohydrate metabolism (YA)
K01187	malZ; alpha-glucosidase [EC:3.2.1.20]	09101	Carbohydrate metabolism (YA)
K12316	GAA; lysosomal alpha-glucosidase [EC:3.2.1.20]	09101	Carbohydrate metabolism (YA)
K12317	GANC; neutral alpha-glucosidase C [EC:3.2.1.20]	09101	Carbohydrate metabolism (YA)
K01203	SI; sucrase-isomaltase [EC:3.2.1.48 3.2.1.10]	09101	Carbohydrate metabolism (YA)
K20811	inuJ; inulosucrase [EC:2.4.1.9]	09101	Carbohydrate metabolism (YA)
K00692	sacB; levansucrase [EC:2.4.1.10]	09101	Carbohydrate metabolism (YA)
K18775	lf2; levanbiose-producing levanase [EC:3.2.1.64]	09101	Carbohydrate metabolism (YA)
K01212	sacC, levB; levanase [EC:3.2.1.65]	09101	Carbohydrate metabolism (YA)
K05341	E2.4.1.4; amylosucrase [EC:2.4.1.4]	09101	Carbohydrate metabolism (YA)
K00689	E2.4.1.5; dextransucrase [EC:2.4.1.5]	09101	Carbohydrate metabolism (YA)
K00690	E2.4.1.7; sucrose phosphorylase [EC:2.4.1.7]	09101	Carbohydrate metabolism (YA)
K00963	UGP2, galU, galF; UTP--glucose-1-phosphate uridylyltransferase [EC:2.7.7.9]	09101	Carbohydrate metabolism (YA)
K01513	ENPP1_3, CD203; ectonucleotide pyrophosphatase/phosphodiesterase family member 1/3 [EC:3.1.4.1 3.6.1.9]	09101	Carbohydrate metabolism (YA)
K00706	E2.4.1.34; 1,3-beta-glucan synthase [EC:2.4.1.34]	09101	Carbohydrate metabolism (YA)
K01199	EGLC; glucan endo-1,3-beta-D-glucosidase [EC:3.2.1.39]	09101	Carbohydrate metabolism (YA)
K19891	GN1_2_3; glucan endo-1,3-beta-glucosidase 1/2/3 [EC:3.2.1.39]	09101	Carbohydrate metabolism (YA)
K19892	GN4; glucan endo-1,3-beta-glucosidase 4 [EC:3.2.1.39]	09101	Carbohydrate metabolism (YA)
K19893	GN5_6; glucan endo-1,3-beta-glucosidase 5/6 [EC:3.2.1.39]	09101	Carbohydrate metabolism (YA)
K01210	E3.2.1.58; glucan 1,3-beta-glucosidase [EC:3.2.1.58]	09101	Carbohydrate metabolism (YA)
K01188	E3.2.1.21; beta-glucosidase [EC:3.2.1.21]	09101	Carbohydrate metabolism (YA)
K05349	bglX; beta-glucosidase [EC:3.2.1.21]	09101	Carbohydrate metabolism (YA)
K05350	bglB; beta-glucosidase [EC:3.2.1.21]	09101	Carbohydrate metabolism (YA)
K00694	bcsA; cellulose synthase (UDP-forming) [EC:2.4.1.12]	09101	Carbohydrate metabolism (YA)
K01179	E3.2.1.4; endoglucanase [EC:3.2.1.4]	09101	Carbohydrate metabolism (YA)
K19357	CELB; cellulase [EC:3.2.1.4]	09101	Carbohydrate metabolism (YA)
K01225	CBH1; cellulose 1,4-beta-cellobiosidase [EC:3.2.1.91]	09101	Carbohydrate metabolism (YA)
K19668	CBH2, cbhA; cellulose 1,4-beta-cellobiosidase [EC:3.2.1.91]	09101	Carbohydrate metabolism (YA)
K00702	E2.4.1.20; cellobiose phosphorylase [EC:2.4.1.20]	09101	Carbohydrate metabolism (YA)
K02759	celC, chbA; cellobiose PTS system EIIA component [EC:2.7.1.196 2.7.1.205]	09101	Carbohydrate metabolism (YA)
K02760	celA, chbB; cellobiose PTS system EIIB component [EC:2.7.1.196 2.7.1.205]	09101	Carbohydrate metabolism (YA)
K02761	celB, chbC; cellobiose PTS system EIIC component	09101	Carbohydrate metabolism (YA)
K01222	E3.2.1.86A, celF; 6-phospho-beta-glucosidase [EC:3.2.1.86]	09101	Carbohydrate metabolism (YA)
K01223	E3.2.1.86B, bglA; 6-phospho-beta-glucosidase [EC:3.2.1.86]	09101	Carbohydrate metabolism (YA)
K00978	rfbF; glucose-1-phosphate cytidylyltransferase [EC:2.7.7.33]	09101	Carbohydrate metabolism (YA)
K00975	glgC; glucose-1-phosphate adenylyltransferase [EC:2.7.7.27]	09101	Carbohydrate metabolism (YA)
K18447	NUDX14; ADP-sugar diphosphatase [EC:3.6.1.21]	09101	Carbohydrate metabolism (YA)
K00703	glgA; starch synthase [EC:2.4.1.21]	09101	Carbohydrate metabolism (YA)
K13679	WAXY; granule-bound starch synthase [EC:2.4.1.242]	09101	Carbohydrate metabolism (YA)
K20812	glgA; glycogen synthase [EC:2.4.1.242]	09101	Carbohydrate metabolism (YA)
K00693	GYS; glycogen synthase [EC:2.4.1.11]	09101	Carbohydrate metabolism (YA)
K00750	GYG1, GYG2; glycogenin [EC:2.4.1.186]	09101	Carbohydrate metabolism (YA)
K16150	K16150; glycogen synthase [EC:2.4.1.11]	09101	Carbohydrate metabolism (YA)
K16153	K16153; glycogen phosphorylase/synthase [EC:2.4.1.1 2.4.1.11]	09101	Carbohydrate metabolism (YA)
K00700	GBE1, glgB; 1,4-alpha-glucan branching enzyme [EC:2.4.1.18]	09101	Carbohydrate metabolism (YA)
K16149	K16149; 1,4-alpha-glucan branching enzyme [EC:2.4.1.18]	09101	Carbohydrate metabolism (YA)
K00688	PYG, glgP; glycogen phosphorylase [EC:2.4.1.1]	09101	Carbohydrate metabolism (YA)
K01196	AGL; glycogen debranching enzyme [EC:2.4.1.25 3.2.1.33]	09101	Carbohydrate metabolism (YA)
K02438	glgX; glycogen debranching enzyme [EC:3.2.1.196]	09101	Carbohydrate metabolism (YA)
K01200	pulA; pullulanase [EC:3.2.1.41]	09101	Carbohydrate metabolism (YA)
K01176	AMY, amyA, malS; alpha-amylase [EC:3.2.1.1]	09101	Carbohydrate metabolism (YA)
K07405	E3.2.1.1A; alpha-amylase [EC:3.2.1.1]	09101	Carbohydrate metabolism (YA)
K05343	treS; maltose alpha-D-glucosyltransferase / alpha-amylase [EC:5.4.99.16 3.2.1.1]	09101	Carbohydrate metabolism (YA)
K01177	E3.2.1.2; beta-amylase [EC:3.2.1.2]	09101	Carbohydrate metabolism (YA)
K05992	amyM; maltogenic alpha-amylase [EC:3.2.1.133]	09101	Carbohydrate metabolism (YA)
K01208	cd, ma, nplT; cyclomaltodextrinase / maltogenic alpha-amylase / neopullulanase [EC:3.2.1.54 3.2.1.133 3.2.1.135]	09101	Carbohydrate metabolism (YA)
K01178	SGA1; glucoamylase [EC:3.2.1.3]	09101	Carbohydrate metabolism (YA)
K21574	susB; glucan 1,4-alpha-glucosidase [EC:3.2.1.3]	09101	Carbohydrate metabolism (YA)
K01182	IMA, malL; oligo-1,6-glucosidase [EC:3.2.1.10]	09101	Carbohydrate metabolism (YA)
K05988	dexA; dextranase [EC:3.2.1.11]	09101	Carbohydrate metabolism (YA)
K00705	malQ; 4-alpha-glucanotransferase [EC:2.4.1.25]	09101	Carbohydrate metabolism (YA)
K22451	jgt; 4-alpha-glucanotransferase [EC:2.4.1.25]	09101	Carbohydrate metabolism (YA)
K16146	pep2; maltokinase [EC:2.7.1.175]	09101	Carbohydrate metabolism (YA)
K16147	glgE; starch synthase (maltosyl-transferring) [EC:2.4.99.16]	09101	Carbohydrate metabolism (YA)
K16148	glgM; alpha-maltose-1-phosphate synthase [EC:2.4.1.342]	09101	Carbohydrate metabolism (YA)
K00691	mapA; maltose phosphorylase [EC:2.4.1.8]	09101	Carbohydrate metabolism (YA)
K01838	pgmB; beta-phosphoglucomutase [EC:5.4.2.6]	09101	Carbohydrate metabolism (YA)
K02777	crr; sugar PTS system EIIA component [EC:2.7.1.-]	09101	Carbohydrate metabolism (YA)
K02791	malX; maltose/glucose PTS system EIICB component [EC:2.7.1.199 2.7.1.208]	09101	Carbohydrate metabolism (YA)
K20108	malT; maltose PTS system EIICB or EIICBA component [EC:2.7.1.208]	09101	Carbohydrate metabolism (YA)
K02750	glvC, malP, aglA; alpha-glucoside PTS system EIICB component [EC:2.7.1.208 2.7.1.-]	09101	Carbohydrate metabolism (YA)
K06896	mapP; maltose 6'-phosphate phosphatase [EC:3.1.3.90]	09101	Carbohydrate metabolism (YA)
K01232	glvA; maltose-6'-phosphate glucosidase [EC:3.2.1.122]	09101	Carbohydrate metabolism (YA)
K00701	cgt; cyclomaltodextrin glucanotransferase [EC:2.4.1.19]	09101	Carbohydrate metabolism (YA)
K01214	ISA, treX; isoamylase [EC:3.2.1.68]	09101	Carbohydrate metabolism (YA)
K06044	treY, glgY; (1->4)-alpha-D-glucan 1-alpha-D-glucosylmutase [EC:5.4.99.15]	09101	Carbohydrate metabolism (YA)
K01236	treZ, glgZ; maltooligosyltrehalose trehalohydrolase [EC:3.2.1.141]	09101	Carbohydrate metabolism (YA)
K13057	treT; trehalose synthase [EC:2.4.1.245]	09101	Carbohydrate metabolism (YA)
K00697	otsA; trehalose 6-phosphate synthase [EC:2.4.1.15 2.4.1.347]	09101	Carbohydrate metabolism (YA)
K01087	otsB; trehalose 6-phosphate phosphatase [EC:3.1.3.12]	09101	Carbohydrate metabolism (YA)
K16055	TPS; trehalose 6-phosphate synthase/phosphatase [EC:2.4.1.15 3.1.3.12]	09101	Carbohydrate metabolism (YA)
K22337	TSL1, TPS3; trehalose 6-phosphate synthase complex regulatory subunit	09101	Carbohydrate metabolism (YA)
K01194	TREH, treA, treF; alpha,alpha-trehalase [EC:3.2.1.28]	09101	Carbohydrate metabolism (YA)
K22934	E3.2.1.28; alpha,alpha-trehalase [EC:3.2.1.28]	09101	Carbohydrate metabolism (YA)
K05342	treP; alpha,alpha-trehalose phosphorylase [EC:2.4.1.64]	09101	Carbohydrate metabolism (YA)
K02819	treB, treP; trehalose PTS system EIIBC or EIIBCA component [EC:2.7.1.201]	09101	Carbohydrate metabolism (YA)
K01226	treC; trehalose-6-phosphate hydrolase [EC:3.2.1.93]	09101	Carbohydrate metabolism (YA)
K01835	pgm; phosphoglucomutase [EC:5.4.2.2]	09101	Carbohydrate metabolism (YA)
K15778	pmm-pgm; phosphomannomutase / phosphoglucomutase [EC:5.4.2.8 5.4.2.2]	09101	Carbohydrate metabolism (YA)
K15779	PGM2; phosphoglucomutase / phosphopentomutase [EC:5.4.2.2 5.4.2.7]	09101	Carbohydrate metabolism (YA)
K00844	HK; hexokinase [EC:2.7.1.1]	09101	Carbohydrate metabolism (YA)
K12407	GCK; glucokinase [EC:2.7.1.2]	09101	Carbohydrate metabolism (YA)
K00845	glk; glucokinase [EC:2.7.1.2]	09101	Carbohydrate metabolism (YA)
K25026	glk; glucokinase [EC:2.7.1.2]	09101	Carbohydrate metabolism (YA)
K01084	G6PC; glucose-6-phosphatase [EC:3.1.3.9]	09101	Carbohydrate metabolism (YA)
K11809	PGM2L1; glucose-1,6-bisphosphate synthase [EC:2.7.1.106]	09101	Carbohydrate metabolism (YA)
K01810	GPI, pgi; glucose-6-phosphate isomerase [EC:5.3.1.9]	09101	Carbohydrate metabolism (YA)
K06859	pgi1; glucose-6-phosphate isomerase, archaeal [EC:5.3.1.9]	09101	Carbohydrate metabolism (YA)
K13810	tal-pgi; transaldolase / glucose-6-phosphate isomerase [EC:2.2.1.2 5.3.1.9]	09101	Carbohydrate metabolism (YA)
K15916	pgi-pmi; glucose/mannose-6-phosphate isomerase [EC:5.3.1.9 5.3.1.8]	09101	Carbohydrate metabolism (YA)
K00847	E2.7.1.4, scrK; fructokinase [EC:2.7.1.4]	09101	Carbohydrate metabolism (YA)
K01183	E3.2.1.14; chitinase [EC:3.2.1.14]	09101	Carbohydrate metabolism (YA)
K20547	CHIB; basic endochitinase B [EC:3.2.1.14]	09101	Carbohydrate metabolism (YA)
K13381	chiA; bifunctional chitinase/lysozyme [EC:3.2.1.14 3.2.1.17]	09101	Carbohydrate metabolism (YA)
K01207	nagZ; beta-N-acetylhexosaminidase [EC:3.2.1.52]	09101	Carbohydrate metabolism (YA)
K12373	HEXA_B; hexosaminidase [EC:3.2.1.52]	09101	Carbohydrate metabolism (YA)
K18675	chbP; N,N'-diacetylchitobiose phosphorylase [EC:2.4.1.280]	09101	Carbohydrate metabolism (YA)
K01452	E3.5.1.41; chitin deacetylase [EC:3.5.1.41]	09101	Carbohydrate metabolism (YA)
K01233	csn; chitosanase [EC:3.2.1.132]	09101	Carbohydrate metabolism (YA)
K15855	csxA; exo-1,4-beta-D-glucosaminidase [EC:3.2.1.165]	09101	Carbohydrate metabolism (YA)
K02777	crr; sugar PTS system EIIA component [EC:2.7.1.-]	09101	Carbohydrate metabolism (YA)
K02804	nagE; N-acetylglucosamine PTS system EIICBA or EIICB component [EC:2.7.1.193]	09101	Carbohydrate metabolism (YA)
K00884	NAGK, nagK; N-acetylglucosamine kinase [EC:2.7.1.59]	09101	Carbohydrate metabolism (YA)
K01443	nagA, AMDHD2; N-acetylglucosamine-6-phosphate deacetylase [EC:3.5.1.25]	09101	Carbohydrate metabolism (YA)
K02564	nagB, GNPDA; glucosamine-6-phosphate deaminase [EC:3.5.99.6]	09101	Carbohydrate metabolism (YA)
K02765	gamP; D-glucosamine PTS system EIICBA component [EC:2.7.1.-]	09101	Carbohydrate metabolism (YA)
K00844	HK; hexokinase [EC:2.7.1.1]	09101	Carbohydrate metabolism (YA)
K18676	gspK; glucosamine kinase [EC:2.7.1.8]	09101	Carbohydrate metabolism (YA)
K00847	E2.7.1.4, scrK; fructokinase [EC:2.7.1.4]	09101	Carbohydrate metabolism (YA)
K00820	glmS, GFPT; glutamine---fructose-6-phosphate transaminase (isomerizing) [EC:2.6.1.16]	09101	Carbohydrate metabolism (YA)
K00621	GNPNAT1, GNA1; glucosamine-phosphate N-acetyltransferase [EC:2.3.1.4]	09101	Carbohydrate metabolism (YA)
K01836	PGM3; phosphoacetylglucosamine mutase [EC:5.4.2.3]	09101	Carbohydrate metabolism (YA)
K03431	glmM; phosphoglucosamine mutase [EC:5.4.2.10]	09101	Carbohydrate metabolism (YA)
K18674	GALK2; N-acetylgalactosamine kinase [EC:2.7.1.157]	09101	Carbohydrate metabolism (YA)
K04042	glmU; bifunctional UDP-N-acetylglucosamine pyrophosphorylase / glucosamine-1-phosphate N-acetyltransferase [EC:2.7.7.23 2.3.1.157]	09101	Carbohydrate metabolism (YA)
K11528	glmU; UDP-N-acetylglucosamine pyrophosphorylase [EC:2.7.7.23]	09101	Carbohydrate metabolism (YA)
K00972	UAP1; UDP-N-acetylglucosamine/UDP-N-acetylgalactosamine diphosphorylase [EC:2.7.7.23 2.7.7.83]	09101	Carbohydrate metabolism (YA)
K23144	K23144; UDP-N-acetylglucosamine diphosphorylase / glucose-1-phosphate thymidylyltransferase / UDP-N-acetylgalactosamine diphosphorylase / glucosamine-1-phosphate N-acetyltransferase / galactosamine-1-phosphate N-acetyltransferase [EC:2.7.7.23 2.7.7.24 2.7.7.83 2.3.1.157 2.3.1.276]	09101	Carbohydrate metabolism (YA)
K11192	murP; N-acetylmuramic acid PTS system EIICB component [EC:2.7.1.192]	09101	Carbohydrate metabolism (YA)
K07106	murQ; N-acetylmuramic acid 6-phosphate etherase [EC:4.2.1.126]	09101	Carbohydrate metabolism (YA)
K09001	anmK; anhydro-N-acetylmuramic acid kinase [EC:2.7.1.170]	09101	Carbohydrate metabolism (YA)
K22292	mupP; N-acetyl-D-muramate 6-phosphate phosphatase [EC:3.1.3.105]	09101	Carbohydrate metabolism (YA)
K07102	amgK; N-acetylmuramate 1-kinase [EC:2.7.1.221]	09101	Carbohydrate metabolism (YA)
K00992	murU; N-acetyl-alpha-D-muramate 1-phosphate uridylyltransferase [EC:2.7.7.99]	09101	Carbohydrate metabolism (YA)
K00790	murA; UDP-N-acetylglucosamine 1-carboxyvinyltransferase [EC:2.5.1.7]	09101	Carbohydrate metabolism (YA)
K00075	murB; UDP-N-acetylmuramate dehydrogenase [EC:1.3.1.98]	09101	Carbohydrate metabolism (YA)
K12409	GNE; bifunctional UDP-N-acetylglucosamine 2-epimerase / N-acetylmannosamine kinase [EC:3.2.1.183 2.7.1.60]	09101	Carbohydrate metabolism (YA)
K08068	siaA, neuC1; UDP-N-acetylglucosamine 2-epimerase (hydrolysing) [EC:3.2.1.183]	09101	Carbohydrate metabolism (YA)
K00885	nanK; N-acylmannosamine kinase [EC:2.7.1.60]	09101	Carbohydrate metabolism (YA)
K13967	nanEK; N-acetylmannosamine-6-phosphate 2-epimerase / N-acetylmannosamine kinase [EC:5.1.3.9 2.7.1.60]	09101	Carbohydrate metabolism (YA)
K01787	RENBP; N-acylglucosamine 2-epimerase [EC:5.1.3.8]	09101	Carbohydrate metabolism (YA)
K01788	nanE; N-acylglucosamine-6-phosphate 2-epimerase [EC:5.1.3.9]	09101	Carbohydrate metabolism (YA)
K05304	NANS, SAS; sialic acid synthase [EC:2.5.1.56 2.5.1.57 2.5.1.132]	09101	Carbohydrate metabolism (YA)
K01097	NANP; N-acylneuraminate-9-phosphatase [EC:3.1.3.29]	09101	Carbohydrate metabolism (YA)
K01654	neuB, nnaB; N-acetylneuraminate synthase [EC:2.5.1.56]	09101	Carbohydrate metabolism (YA)
K01639	E4.1.3.3, nanA, NPL; N-acetylneuraminate lyase [EC:4.1.3.3]	09101	Carbohydrate metabolism (YA)
K21749	CMAS; N-acylneuraminate/3-deoxy-D-glycero-D-galacto-nononate cytidylyltransferase [EC:2.7.7.43 2.7.7.92]	09101	Carbohydrate metabolism (YA)
K00983	neuA, nnaC; N-acylneuraminate cytidylyltransferase [EC:2.7.7.43]	09101	Carbohydrate metabolism (YA)
K08080	CMAH; CMP-N-acetylneuraminate monooxygenase [EC:1.14.18.2]	09101	Carbohydrate metabolism (YA)
K00326	CYB5R; cytochrome-b5 reductase [EC:1.6.2.2]	09101	Carbohydrate metabolism (YA)
K00698	CHS1; chitin synthase [EC:2.4.1.16]	09101	Carbohydrate metabolism (YA)
K01791	wecB; UDP-N-acetylglucosamine 2-epimerase (non-hydrolysing) [EC:5.1.3.14]	09101	Carbohydrate metabolism (YA)
K02472	wecC; UDP-N-acetyl-D-mannosaminuronic acid dehydrogenase [EC:1.1.1.336]	09101	Carbohydrate metabolism (YA)
K13015	wbpA; UDP-N-acetyl-D-glucosamine dehydrogenase [EC:1.1.1.136]	09101	Carbohydrate metabolism (YA)
K22926	tviB, vipA; UDP-N-acetylglucosamine 6-dehydrogenase [EC:1.1.1.136]	09101	Carbohydrate metabolism (YA)
K13016	wbpB; UDP-N-acetyl-2-amino-2-deoxyglucuronate dehydrogenase [EC:1.1.1.335]	09101	Carbohydrate metabolism (YA)
K13020	wlbA, bplA; UDP-N-acetyl-2-amino-2-deoxyglucuronate dehydrogenase [EC:1.1.1.335]	09101	Carbohydrate metabolism (YA)
K13017	wbpE, wlbC; UDP-2-acetamido-2-deoxy-ribo-hexuluronate aminotransferase [EC:2.6.1.98]	09101	Carbohydrate metabolism (YA)
K13018	wbpD, wlbB; UDP-2-acetamido-3-amino-2,3-dideoxy-glucuronate N-acetyltransferase [EC:2.3.1.201]	09101	Carbohydrate metabolism (YA)
K13019	wbpI, wlbD; UDP-GlcNAc3NAcA epimerase [EC:5.1.3.23]	09101	Carbohydrate metabolism (YA)
K02473	wbpP; UDP-N-acetylglucosamine/UDP-N-acetylgalactosamine 4-epimerase [EC:5.1.3.7 5.1.3.-]	09101	Carbohydrate metabolism (YA)
K02474	wbpO; UDP-N-acetyl-D-glucosamine/UDP-N-acetyl-D-galactosamine dehydrogenase [EC:1.1.1.136 1.1.1.-]	09101	Carbohydrate metabolism (YA)
K22925	tviC, vipB; UDP-N-acetylglucosaminuronic acid 4-epimerase [EC:5.1.3.-]	09101	Carbohydrate metabolism (YA)
K15894	pseB, wbjB; UDP-N-acetylglucosamine 4,6-dehydratase/5-epimerase [EC:4.2.1.115 5.1.3.-]	09101	Carbohydrate metabolism (YA)
K15895	pseC; UDP-4-amino-4,6-dideoxy-L-N-acetyl-beta-L-altrosamine transaminase [EC:2.6.1.92]	09101	Carbohydrate metabolism (YA)
K15896	pseH; UDP-4-amino-4,6-dideoxy-N-acetyl-beta-L-altrosamine N-acetyltransferase [EC:2.3.1.202]	09101	Carbohydrate metabolism (YA)
K15897	pseG; UDP-2,4-diacetamido-2,4,6-trideoxy-beta-L-altropyranose hydrolase [EC:3.6.1.57]	09101	Carbohydrate metabolism (YA)
K15898	pseI, neuB3; pseudaminic acid synthase [EC:2.5.1.97]	09101	Carbohydrate metabolism (YA)
K15899	pseF; pseudaminic acid cytidylyltransferase [EC:2.7.7.81]	09101	Carbohydrate metabolism (YA)
K15912	pglF; UDP-N-acetylglucosamine 4,6-dehydratase [EC:4.2.1.135]	09101	Carbohydrate metabolism (YA)
K15910	pglE; UDP-N-acetylbacillosamine transaminase [EC:2.6.1.34]	09101	Carbohydrate metabolism (YA)
K15913	pglD; UDP-N-acetylbacillosamine N-acetyltransferase [EC:2.3.1.203]	09101	Carbohydrate metabolism (YA)
K18429	legG, neuC2; GDP/UDP-N,N'-diacetylbacillosamine 2-epimerase (hydrolysing) [EC:3.2.1.184]	09101	Carbohydrate metabolism (YA)
K18430	legI, neuB2; N,N'-diacetyllegionaminate synthase [EC:2.5.1.101]	09101	Carbohydrate metabolism (YA)
K18431	legF, ptmB; CMP-N,N'-diacetyllegionaminic acid synthase [EC:2.7.7.82]	09101	Carbohydrate metabolism (YA)
K21279	E2.5.1.132; 3-deoxy-D-glycero-D-galacto-nononate 9-phosphate synthase [EC:2.5.1.132]	09101	Carbohydrate metabolism (YA)
K21055	E3.1.3.103; 3-deoxy-D-glycero-D-galacto-nononate 9-phosphatase [EC:3.1.3.103]	09101	Carbohydrate metabolism (YA)
K21750	E2.7.7.92; 3-deoxy-D-glycero-D-galacto-nononate cytidylyltransferase [EC:2.7.7.92]	09101	Carbohydrate metabolism (YA)
K12446	E2.7.1.46; L-arabinokinase [EC:2.7.1.46]	09101	Carbohydrate metabolism (YA)
K12447	USP; UDP-sugar pyrophosphorylase [EC:2.7.7.64]	09101	Carbohydrate metabolism (YA)
K13379	RGP, UTM; reversibly glycosylated polypeptide / UDP-arabinopyranose mutase [EC:2.4.1.- 5.4.99.30]	09101	Carbohydrate metabolism (YA)
K01209	abfA; alpha-L-arabinofuranosidase [EC:3.2.1.55]	09101	Carbohydrate metabolism (YA)
K15921	xynD; arabinoxylan arabinofuranohydrolase [EC:3.2.1.55]	09101	Carbohydrate metabolism (YA)
K20844	abf1; non-reducing end alpha-L-arabinofuranosidase [EC:3.2.1.55]	09101	Carbohydrate metabolism (YA)
K16190	GLCAK; glucuronokinase [EC:2.7.1.43]	09101	Carbohydrate metabolism (YA)
K10011	arnA, pmrI; UDP-4-amino-4-deoxy-L-arabinose formyltransferase / UDP-glucuronic acid dehydrogenase (UDP-4-keto-hexauronic acid decarboxylating) [EC:2.1.2.13 1.1.1.305]	09101	Carbohydrate metabolism (YA)
K07806	arnB, pmrH; UDP-4-amino-4-deoxy-L-arabinose-oxoglutarate aminotransferase [EC:2.6.1.87]	09101	Carbohydrate metabolism (YA)
K10012	arnC, pmrF; undecaprenyl-phosphate 4-deoxy-4-formamido-L-arabinose transferase [EC:2.4.2.53]	09101	Carbohydrate metabolism (YA)
K13014	arnD; undecaprenyl phosphate-alpha-L-ara4FN deformylase [EC:3.5.1.-]	09101	Carbohydrate metabolism (YA)
K08678	UXS1, uxs; UDP-glucuronate decarboxylase [EC:4.1.1.35]	09101	Carbohydrate metabolism (YA)
K12449	AXS; UDP-apiose/xylose synthase	09101	Carbohydrate metabolism (YA)
K00770	E2.4.2.24; 1,4-beta-D-xylan synthase [EC:2.4.2.24]	09101	Carbohydrate metabolism (YA)
K15920	XYL4; xylan 1,4-beta-xylosidase [EC:3.2.1.37]	09101	Carbohydrate metabolism (YA)
K01198	xynB; xylan 1,4-beta-xylosidase [EC:3.2.1.37]	09101	Carbohydrate metabolism (YA)
K22268	xylA; xylan 1,4-beta-xylosidase [EC:3.2.1.37]	09101	Carbohydrate metabolism (YA)
K12448	UXE, uxe; UDP-arabinose 4-epimerase [EC:5.1.3.5]	09101	Carbohydrate metabolism (YA)
K02779	ptsG; glucose PTS system EIICB or EIICBA component [EC:2.7.1.199]	09101	Carbohydrate metabolism (YA)
K02791	malX; maltose/glucose PTS system EIICB component [EC:2.7.1.199 2.7.1.208]	09101	Carbohydrate metabolism (YA)
K20118	ptsG, glcA, glcB; glucose PTS system EIICBA or EIICB component [EC:2.7.1.199]	09101	Carbohydrate metabolism (YA)
K00845	glk; glucokinase [EC:2.7.1.2]	09101	Carbohydrate metabolism (YA)
K25026	glk; glucokinase [EC:2.7.1.2]	09101	Carbohydrate metabolism (YA)
K12407	GCK; glucokinase [EC:2.7.1.2]	09101	Carbohydrate metabolism (YA)
K00886	ppgK; polyphosphate glucokinase [EC:2.7.1.63]	09101	Carbohydrate metabolism (YA)
K01835	pgm; phosphoglucomutase [EC:5.4.2.2]	09101	Carbohydrate metabolism (YA)
K15778	pmm-pgm; phosphomannomutase / phosphoglucomutase [EC:5.4.2.8 5.4.2.2]	09101	Carbohydrate metabolism (YA)
K15779	PGM2; phosphoglucomutase / phosphopentomutase [EC:5.4.2.2 5.4.2.7]	09101	Carbohydrate metabolism (YA)
K00963	UGP2, galU, galF; UTP--glucose-1-phosphate uridylyltransferase [EC:2.7.7.9]	09101	Carbohydrate metabolism (YA)
K12450	RHM; UDP-glucose 4,6-dehydratase [EC:4.2.1.76]	09101	Carbohydrate metabolism (YA)
K12451	UER1; 3,5-epimerase/4-reductase [EC:5.1.3.- 1.1.1.-]	09101	Carbohydrate metabolism (YA)
K00012	UGDH, ugd; UDPglucose 6-dehydrogenase [EC:1.1.1.22]	09101	Carbohydrate metabolism (YA)
K06118	SQD1, sqdB; UDP-sulfoquinovose synthase [EC:3.13.1.1]	09101	Carbohydrate metabolism (YA)
K00849	galK; galactokinase [EC:2.7.1.6]	09101	Carbohydrate metabolism (YA)
K00965	galT, GALT; UDPglucose--hexose-1-phosphate uridylyltransferase [EC:2.7.7.12]	09101	Carbohydrate metabolism (YA)
K01784	galE, GALE; UDP-glucose 4-epimerase [EC:5.1.3.2]	09101	Carbohydrate metabolism (YA)
K01854	glf; UDP-galactopyranose mutase [EC:5.4.99.9]	09101	Carbohydrate metabolism (YA)
K17716	capD; UDP-glucose 4-epimerase [EC:5.1.3.2]	09101	Carbohydrate metabolism (YA)
K08679	GAE, cap1J; UDP-glucuronate 4-epimerase [EC:5.1.3.6]	09101	Carbohydrate metabolism (YA)
K18677	GALAK; galacturonokinase [EC:2.7.1.44]	09101	Carbohydrate metabolism (YA)
K13648	GAUT; alpha-1,4-galacturonosyltransferase [EC:2.4.1.43]	09101	Carbohydrate metabolism (YA)
K02793	manXa; mannose PTS system EIIA component [EC:2.7.1.191]	09101	Carbohydrate metabolism (YA)
K02794	manX; mannose PTS system EIIAB component [EC:2.7.1.191]	09101	Carbohydrate metabolism (YA)
K02795	manY; mannose PTS system EIIC component	09101	Carbohydrate metabolism (YA)
K02796	manZ; mannose PTS system EIID component	09101	Carbohydrate metabolism (YA)
K01810	GPI, pgi; glucose-6-phosphate isomerase [EC:5.3.1.9]	09101	Carbohydrate metabolism (YA)
K06859	pgi1; glucose-6-phosphate isomerase, archaeal [EC:5.3.1.9]	09101	Carbohydrate metabolism (YA)
K13810	tal-pgi; transaldolase / glucose-6-phosphate isomerase [EC:2.2.1.2 5.3.1.9]	09101	Carbohydrate metabolism (YA)
K15916	pgi-pmi; glucose/mannose-6-phosphate isomerase [EC:5.3.1.9 5.3.1.8]	09101	Carbohydrate metabolism (YA)
K01809	manA, MPI; mannose-6-phosphate isomerase [EC:5.3.1.8]	09101	Carbohydrate metabolism (YA)
K17497	PMM; phosphomannomutase [EC:5.4.2.8]	09101	Carbohydrate metabolism (YA)
K01840	manB; phosphomannomutase [EC:5.4.2.8]	09101	Carbohydrate metabolism (YA)
K16881	K16881; mannose-1-phosphate guanylyltransferase / phosphomannomutase [EC:2.7.7.13 5.4.2.8]	09101	Carbohydrate metabolism (YA)
K00966	GMPP; mannose-1-phosphate guanylyltransferase [EC:2.7.7.13]	09101	Carbohydrate metabolism (YA)
K00971	manC, cpsB; mannose-1-phosphate guanylyltransferase [EC:2.7.7.13]	09101	Carbohydrate metabolism (YA)
K16011	algA, xanB, rfbA, wbpW, pslB; mannose-1-phosphate guanylyltransferase / mannose-6-phosphate isomerase [EC:2.7.7.13 5.3.1.8]	09101	Carbohydrate metabolism (YA)
K01711	gmd, GMDS; GDPmannose 4,6-dehydratase [EC:4.2.1.47]	09101	Carbohydrate metabolism (YA)
K15856	rmd; GDP-4-dehydro-6-deoxy-D-mannose reductase [EC:1.1.1.281]	09101	Carbohydrate metabolism (YA)
K22252	tld; GDP-6-deoxy-D-talose 4-dehydrogenase [EC:1.1.1.135]	09101	Carbohydrate metabolism (YA)
K13010	per, rfbE; perosamine synthetase [EC:2.6.1.102]	09101	Carbohydrate metabolism (YA)
K17939	perB, wbdR; GDP-perosamine N-acetyltransferase [EC:2.3.1.227]	09101	Carbohydrate metabolism (YA)
K02377	TSTA3, fcl; GDP-L-fucose synthase [EC:1.1.1.271]	09101	Carbohydrate metabolism (YA)
K10046	GME; GDP-D-mannose 3', 5'-epimerase [EC:5.1.3.18 5.1.3.-]	09101	Carbohydrate metabolism (YA)
K00066	algD; GDP-mannose 6-dehydrogenase [EC:1.1.1.132]	09101	Carbohydrate metabolism (YA)
K05305	FUK; fucokinase [EC:2.7.1.52]	09101	Carbohydrate metabolism (YA)
K00976	FPGT; fucose-1-phosphate guanylyltransferase [EC:2.7.7.30]	09101	Carbohydrate metabolism (YA)
K25314	FKGP, fkp; fucokinase / fucose-1-phosphate guanylyltransferase [EC:2.7.1.52 2.7.7.30]	09101	Carbohydrate metabolism (YA)
K25315	AFKP80; arabinokinase / fucokinase / arabinose-1-phosphate guanylyltransferase / fucose-1-phosphate guanylyltransferase [EC:2.7.1.- 2.7.7.- 2.7.1.52 2.7.7.30]	09101	Carbohydrate metabolism (YA)
K00978	rfbF; glucose-1-phosphate cytidylyltransferase [EC:2.7.7.33]	09101	Carbohydrate metabolism (YA)
K01709	rfbG; CDP-glucose 4,6-dehydratase [EC:4.2.1.45]	09101	Carbohydrate metabolism (YA)
K12452	ascC, ddhC, rfbH; CDP-4-dehydro-6-deoxyglucose reductase, E1 [EC:1.17.1.1]	09101	Carbohydrate metabolism (YA)
K00523	ascD, ddhD, rfbI; CDP-4-dehydro-6-deoxyglucose reductase, E3 [EC:1.17.1.1]	09101	Carbohydrate metabolism (YA)
K12453	rfbS; CDP-paratose synthetase [EC:1.1.1.342]	09101	Carbohydrate metabolism (YA)
K12454	rfbE; CDP-paratose 2-epimerase [EC:5.1.3.10]	09101	Carbohydrate metabolism (YA)
K12455	rfbJ; CDP-abequose synthase [EC:1.1.1.341]	09101	Carbohydrate metabolism (YA)
K19632	rfbJ; CDP-abequose synthase [EC:1.1.1.341]	09101	Carbohydrate metabolism (YA)
K15857	ascE; CDP-3, 6-dideoxy-D-glycero-D-glycero-4-hexulose-5-epimerase [EC:5.1.-.-]	09101	Carbohydrate metabolism (YA)
K15858	ascF; CDP-3, 6-dideoxy-D-glycero-L-glycero-4-hexulose-4-reductase [EC:1.1.1.-]	09101	Carbohydrate metabolism (YA)
K00975	glgC; glucose-1-phosphate adenylyltransferase [EC:2.7.7.27]	09101	Carbohydrate metabolism (YA)
K00914	PIK3C3, VPS34; phosphatidylinositol 3-kinase [EC:2.7.1.137]	09101	Carbohydrate metabolism (YA)
K01108	MTM1; myotubularin [EC:3.1.3.64 3.1.3.95]	09101	Carbohydrate metabolism (YA)
K18081	MTMR1_2; myotubularin-related protein 1/2 [EC:3.1.3.64 3.1.3.95]	09101	Carbohydrate metabolism (YA)
K18082	MTMR3_4, ZFYVE10_11; myotubularin-related protein 3/4 [EC:3.1.3.48 3.1.3.64 3.1.3.95]	09101	Carbohydrate metabolism (YA)
K18083	MTMR6_7_8; myotubularin-related protein 6/7/8 [EC:3.1.3.64 3.1.3.95]	09101	Carbohydrate metabolism (YA)
K18086	MTMR14; myotubularin-related protein 14 [EC:3.1.3.64 3.1.3.95]	09101	Carbohydrate metabolism (YA)
K21302	sapM; phosphatidylinositol-3-phosphatase [EC:3.1.3.64]	09101	Carbohydrate metabolism (YA)
K00888	PI4KA; phosphatidylinositol 4-kinase A [EC:2.7.1.67]	09101	Carbohydrate metabolism (YA)
K19801	PI4KB; phosphatidylinositol 4-kinase B [EC:2.7.1.67]	09101	Carbohydrate metabolism (YA)
K13711	PI4K2; phosphatidylinositol 4-kinase type 2 [EC:2.7.1.67]	09101	Carbohydrate metabolism (YA)
K21797	SAC1, SACM1L; phosphatidylinositol 4-phosphatase [EC:3.1.3.-]	09101	Carbohydrate metabolism (YA)
K21798	SAC2, INPP5F; phosphatidylinositol 4-phosphatase [EC:3.1.3.-]	09101	Carbohydrate metabolism (YA)
K00889	PIP5K; 1-phosphatidylinositol-4-phosphate 5-kinase [EC:2.7.1.68]	09101	Carbohydrate metabolism (YA)
K13712	PIP5KL1; phosphatidylinositol-4-phosphate 5-kinase-like protein 1 [EC:2.7.1.68]	09101	Carbohydrate metabolism (YA)
K01099	INPP5B_F; inositol polyphosphate 5-phosphatase INPP5B/F [EC:3.1.3.36]	09101	Carbohydrate metabolism (YA)
K20278	INPP5E; inositol polyphosphate 5-phosphatase INPP5E [EC:3.1.3.36]	09101	Carbohydrate metabolism (YA)
K20279	SYNJ; synaptojanin [EC:3.1.3.36]	09101	Carbohydrate metabolism (YA)
K00922	PIK3CA_B_D; phosphatidylinositol-4,5-bisphosphate 3-kinase catalytic subunit alpha/beta/delta [EC:2.7.1.153]	09101	Carbohydrate metabolism (YA)
K21289	PIK3CG; phosphatidylinositol-4,5-bisphosphate 3-kinase catalytic subunit gamma [EC:2.7.1.153]	09101	Carbohydrate metabolism (YA)
K01110	PTEN; phosphatidylinositol-3,4,5-trisphosphate 3-phosphatase and dual-specificity protein phosphatase PTEN [EC:3.1.3.16 3.1.3.48 3.1.3.67]	09101	Carbohydrate metabolism (YA)
K03084	SHIP1, INPP5D; phosphatidylinositol-3,4,5-trisphosphate 5-phosphatase 1 [EC:3.1.3.86]	09101	Carbohydrate metabolism (YA)
K15909	SHIP2, INPPL1; phosphatidylinositol-3,4,5-trisphosphate 5-phosphatase 2 [EC:3.1.3.86]	09101	Carbohydrate metabolism (YA)
K00923	PIK3C2; phosphatidylinositol-4-phosphate 3-kinase [EC:2.7.1.154]	09101	Carbohydrate metabolism (YA)
K01109	INPP4; inositol polyphosphate-4-phosphatase [EC:3.1.3.66]	09101	Carbohydrate metabolism (YA)
K00921	PIKFYVE, FAB1; 1-phosphatidylinositol-3-phosphate 5-kinase [EC:2.7.1.150]	09101	Carbohydrate metabolism (YA)
K22913	FIG4; phosphatidylinositol 3,5-bisphosphate 5-phosphatase [EC:3.1.3.-]	09101	Carbohydrate metabolism (YA)
K00920	PIP4K2; 1-phosphatidylinositol-5-phosphate 4-kinase [EC:2.7.1.149]	09101	Carbohydrate metabolism (YA)
K05858	PLCB; phosphatidylinositol phospholipase C, beta [EC:3.1.4.11]	09101	Carbohydrate metabolism (YA)
K05857	PLCD; phosphatidylinositol phospholipase C, delta [EC:3.1.4.11]	09101	Carbohydrate metabolism (YA)
K05860	PLCE; phosphatidylinositol phospholipase C, epsilon [EC:3.1.4.11]	09101	Carbohydrate metabolism (YA)
K01116	PLCG1; phosphatidylinositol phospholipase C, gamma-1 [EC:3.1.4.11]	09101	Carbohydrate metabolism (YA)
K05859	PLCG2; phosphatidylinositol phospholipase C, gamma-2 [EC:3.1.4.11]	09101	Carbohydrate metabolism (YA)
K05861	PLCZ; phosphatidylinositol phospholipase C, zeta [EC:3.1.4.11]	09101	Carbohydrate metabolism (YA)
K19006	PLCH; phosphatidylinositol phospholipase C, eta [EC:3.1.4.11]	09101	Carbohydrate metabolism (YA)
K01114	plc; phospholipase C [EC:3.1.4.3]	09101	Carbohydrate metabolism (YA)
K16619	plc, cpa; phospholipase C / alpha-toxin [EC:3.1.4.3]	09101	Carbohydrate metabolism (YA)
K01771	plc; 1-phosphatidylinositol phosphodiesterase [EC:4.6.1.13]	09101	Carbohydrate metabolism (YA)
K01092	E3.1.3.25, IMPA, suhB; myo-inositol-1(or 4)-monophosphatase [EC:3.1.3.25]	09101	Carbohydrate metabolism (YA)
K10047	VTC4; inositol-phosphate phosphatase / L-galactose 1-phosphate phosphatase [EC:3.1.3.25 3.1.3.93]	09101	Carbohydrate metabolism (YA)
K18649	IMPL2; inositol-phosphate phosphatase / L-galactose 1-phosphate phosphatase / histidinol-phosphatase [EC:3.1.3.25 3.1.3.93 3.1.3.15]	09101	Carbohydrate metabolism (YA)
K00999	CDIPT; CDP-diacylglycerol--inositol 3-phosphatidyltransferase [EC:2.7.8.11]	09101	Carbohydrate metabolism (YA)
K01858	INO1, ISYNA1; myo-inositol-1-phosphate synthase [EC:5.5.1.4]	09101	Carbohydrate metabolism (YA)
K01107	INPP1; inositol polyphosphate 1-phosphatase [EC:3.1.3.57]	09101	Carbohydrate metabolism (YA)
K15422	SAL; 3'(2'), 5'-bisphosphate nucleotidase / inositol polyphosphate 1-phosphatase [EC:3.1.3.7 3.1.3.57]	09101	Carbohydrate metabolism (YA)
K19517	MIK; 1D-myo-inositol 3-kinase [EC:2.7.1.64]	09101	Carbohydrate metabolism (YA)
K01106	INPP5A; inositol polyphosphate 5-phosphatase INPP5A [EC:3.1.3.56]	09101	Carbohydrate metabolism (YA)
K24222	INPP5J_K; inositol polyphosphate 5-phosphatase INPP5J/K [EC:3.1.3.56]	09101	Carbohydrate metabolism (YA)
K24221	IP5P1_2; type I inositol polyphosphate 5-phosphatase IP5P1/2 [EC:3.1.3.56]	09101	Carbohydrate metabolism (YA)
K03103	MINPP1; multiple inositol-polyphosphate phosphatase / 2,3-bisphosphoglycerate 3-phosphatase [EC:3.1.3.62 3.1.3.80]	09101	Carbohydrate metabolism (YA)
K00911	ITPK; 1D-myo-inositol-triphosphate 3-kinase [EC:2.7.1.127]	09101	Carbohydrate metabolism (YA)
K00913	ITPK1; inositol-1,3,4-trisphosphate 5/6-kinase / inositol-tetrakisphosphate 1-kinase [EC:2.7.1.159 2.7.1.134]	09101	Carbohydrate metabolism (YA)
K01765	ITPK4; inositol-1,3,4-trisphosphate 5/6-kinase [EC:2.7.1.159]	09101	Carbohydrate metabolism (YA)
K00915	IPMK, IPK2; inositol-polyphosphate multikinase [EC:2.7.1.140 2.7.1.151]	09101	Carbohydrate metabolism (YA)
K10572	IPPK; inositol-pentakisphosphate 2-kinase [EC:2.7.1.158]	09101	Carbohydrate metabolism (YA)
K19786	IPK1; inositol-pentakisphosphate 2-kinase [EC:2.7.1.158]	09101	Carbohydrate metabolism (YA)
K01083	E3.1.3.8; 3-phytase [EC:3.1.3.8]	09101	Carbohydrate metabolism (YA)
K01093	appA; 4-phytase / acid phosphatase [EC:3.1.3.26 3.1.3.2]	09101	Carbohydrate metabolism (YA)
K23992	K23992; 1L-myo-inositol 1-phosphate cytidylyltransferase / CDP-L-myo-inositol myo-inositolphosphotransferase [EC:2.7.7.74 2.7.8.34]	09101	Carbohydrate metabolism (YA)
K07281	ipct; 1L-myo-inositol 1-phosphate cytidylyltransferase [EC:2.7.7.74]	09101	Carbohydrate metabolism (YA)
K07291	dipps; CDP-L-myo-inositol myo-inositolphosphotransferase [EC:2.7.8.34]	09101	Carbohydrate metabolism (YA)
K00469	MIOX; inositol oxygenase [EC:1.13.99.1]	09101	Carbohydrate metabolism (YA)
K00010	iolG; myo-inositol 2-dehydrogenase / D-chiro-inositol 1-dehydrogenase [EC:1.1.1.18 1.1.1.369]	09101	Carbohydrate metabolism (YA)
K06606	iolI; 2-keto-myo-inositol isomerase [EC:5.3.99.11]	09101	Carbohydrate metabolism (YA)
K16043	iolX; scyllo-inositol 2-dehydrogenase (NAD+) [EC:1.1.1.370]	09101	Carbohydrate metabolism (YA)
K16044	iolW; scyllo-inositol 2-dehydrogenase (NADP+) [EC:1.1.1.371]	09101	Carbohydrate metabolism (YA)
K22230	iolU; scyllo-inositol 2-dehydrogenase (NADP+) [EC:1.1.1.-]	09101	Carbohydrate metabolism (YA)
K22231	iolM; scyllo-inosose 3-dehydrogenase [EC:1.1.1.-]	09101	Carbohydrate metabolism (YA)
K22232	iolN; 3-dehydro-scyllo-inosose hydrolase [EC:3.7.1.-]	09101	Carbohydrate metabolism (YA)
K22233	iolO; 5-keto-L-gluconate epimerase [EC:5.1.-.-]	09101	Carbohydrate metabolism (YA)
K03335	iolE; inosose dehydratase [EC:4.2.1.44]	09101	Carbohydrate metabolism (YA)
K03336	iolD; 3D-(3,5/4)-trihydroxycyclohexane-1,2-dione acylhydrolase (decyclizing) [EC:3.7.1.22]	09101	Carbohydrate metabolism (YA)
K03337	iolB; 5-deoxy-glucuronate isomerase [EC:5.3.1.30]	09101	Carbohydrate metabolism (YA)
K03338	iolC; 5-dehydro-2-deoxygluconokinase [EC:2.7.1.92]	09101	Carbohydrate metabolism (YA)
K03339	iolJ; 6-phospho-5-dehydro-2-deoxy-D-gluconate aldolase [EC:4.1.2.29]	09101	Carbohydrate metabolism (YA)
K00140	mmsA, iolA, ALDH6A1; malonate-semialdehyde dehydrogenase (acetylating) / methylmalonate-semialdehyde dehydrogenase [EC:1.2.1.18 1.2.1.27]	09101	Carbohydrate metabolism (YA)
K01803	TPI, tpiA; triosephosphate isomerase (TIM) [EC:5.3.1.1]	09101	Carbohydrate metabolism (YA)
K01895	ACSS1_2, acs; acetyl-CoA synthetase [EC:6.2.1.1]	09101	Carbohydrate metabolism (YA)
K01913	AAE7, ACN1; acetate/butyrate---CoA ligase [EC:6.2.1.1 6.2.1.2]	09101	Carbohydrate metabolism (YA)
K00169	porA; pyruvate ferredoxin oxidoreductase alpha subunit [EC:1.2.7.1]	09101	Carbohydrate metabolism (YA)
K00170	porB; pyruvate ferredoxin oxidoreductase beta subunit [EC:1.2.7.1]	09101	Carbohydrate metabolism (YA)
K00172	porC, porG; pyruvate ferredoxin oxidoreductase gamma subunit [EC:1.2.7.1]	09101	Carbohydrate metabolism (YA)
K00189	vorG, porG; 2-oxoisovalerate/pyruvate ferredoxin oxidoreductase gamma subunit [EC:1.2.7.7 1.2.7.1]	09101	Carbohydrate metabolism (YA)
K00171	porD; pyruvate ferredoxin oxidoreductase delta subunit [EC:1.2.7.1]	09101	Carbohydrate metabolism (YA)
K03737	por, nifJ; pyruvate-ferredoxin/flavodoxin oxidoreductase [EC:1.2.7.1 1.2.7.-]	09101	Carbohydrate metabolism (YA)
K00174	korA, oorA, oforA; 2-oxoglutarate/2-oxoacid ferredoxin oxidoreductase subunit alpha [EC:1.2.7.3 1.2.7.11]	09101	Carbohydrate metabolism (YA)
K00175	korB, oorB, oforB; 2-oxoglutarate/2-oxoacid ferredoxin oxidoreductase subunit beta [EC:1.2.7.3 1.2.7.11]	09101	Carbohydrate metabolism (YA)
K00163	aceE; pyruvate dehydrogenase E1 component [EC:1.2.4.1]	09101	Carbohydrate metabolism (YA)
K00161	PDHA, pdhA; pyruvate dehydrogenase E1 component subunit alpha [EC:1.2.4.1]	09101	Carbohydrate metabolism (YA)
K00162	PDHB, pdhB; pyruvate dehydrogenase E1 component subunit beta [EC:1.2.4.1]	09101	Carbohydrate metabolism (YA)
K00627	DLAT, aceF, pdhC; pyruvate dehydrogenase E2 component (dihydrolipoyllysine-residue acetyltransferase) [EC:2.3.1.12]	09101	Carbohydrate metabolism (YA)
K00382	DLD, lpd, pdhD; dihydrolipoyl dehydrogenase [EC:1.8.1.4]	09101	Carbohydrate metabolism (YA)
K13997	PDHX; dihydrolipoamide dehydrogenase-binding protein of pyruvate dehydrogenase complex	09101	Carbohydrate metabolism (YA)
K00656	E2.3.1.54, pflD; formate C-acetyltransferase [EC:2.3.1.54]	09101	Carbohydrate metabolism (YA)
K00132	E1.2.1.10; acetaldehyde dehydrogenase (acetylating) [EC:1.2.1.10]	09101	Carbohydrate metabolism (YA)
K04072	adhE; acetaldehyde dehydrogenase / alcohol dehydrogenase [EC:1.2.1.10 1.1.1.1]	09101	Carbohydrate metabolism (YA)
K04073	mhpF; acetaldehyde dehydrogenase [EC:1.2.1.10]	09101	Carbohydrate metabolism (YA)
K18366	bphJ, xylQ, nahO, tesF; acetaldehyde/propanal dehydrogenase [EC:1.2.1.10 1.2.1.87]	09101	Carbohydrate metabolism (YA)
K04021	eutE; aldehyde dehydrogenase	09101	Carbohydrate metabolism (YA)
K13951	ADH1_7; alcohol dehydrogenase 1/7 [EC:1.1.1.1]	09101	Carbohydrate metabolism (YA)
K13980	ADH4; alcohol dehydrogenase 4 [EC:1.1.1.1]	09101	Carbohydrate metabolism (YA)
K13952	ADH6; alcohol dehydrogenase 6 [EC:1.1.1.1]	09101	Carbohydrate metabolism (YA)
K13953	adhP; alcohol dehydrogenase, propanol-preferring [EC:1.1.1.1]	09101	Carbohydrate metabolism (YA)
K13954	yiaY; alcohol dehydrogenase [EC:1.1.1.1]	09101	Carbohydrate metabolism (YA)
K00001	E1.1.1.1, adh; alcohol dehydrogenase [EC:1.1.1.1]	09101	Carbohydrate metabolism (YA)
K00121	frmA, ADH5, adhC; S-(hydroxymethyl)glutathione dehydrogenase / alcohol dehydrogenase [EC:1.1.1.284 1.1.1.1]	09101	Carbohydrate metabolism (YA)
K18857	ADH1; alcohol dehydrogenase class-P [EC:1.1.1.1]	09101	Carbohydrate metabolism (YA)
K00002	AKR1A1, adh; alcohol dehydrogenase (NADP+) [EC:1.1.1.2]	09101	Carbohydrate metabolism (YA)
K12957	ahr; alcohol/geraniol dehydrogenase (NADP+) [EC:1.1.1.2 1.1.1.183]	09101	Carbohydrate metabolism (YA)
K13979	yahK; alcohol dehydrogenase (NADP+) [EC:1.1.1.2]	09101	Carbohydrate metabolism (YA)
K14028	mdh1, mxaF; methanol dehydrogenase (cytochrome c) subunit 1 [EC:1.1.2.7]	09101	Carbohydrate metabolism (YA)
K14029	mdh2, mxaI; methanol dehydrogenase (cytochrome c) subunit 2 [EC:1.1.2.7]	09101	Carbohydrate metabolism (YA)
K00114	exaA; alcohol dehydrogenase (cytochrome c) [EC:1.1.2.8]	09101	Carbohydrate metabolism (YA)
K04022	eutG; alcohol dehydrogenase	09101	Carbohydrate metabolism (YA)
K22473	adhA; alcohol dehydrogenase (quinone), dehydrogenase subunit [EC:1.1.5.5]	09101	Carbohydrate metabolism (YA)
K22474	adhB; alcohol dehydrogenase (quinone), cytochrome c subunit [EC:1.1.5.5]	09101	Carbohydrate metabolism (YA)
K00925	ackA; acetate kinase [EC:2.7.2.1]	09101	Carbohydrate metabolism (YA)
K00625	pta; phosphate acetyltransferase [EC:2.3.1.8]	09101	Carbohydrate metabolism (YA)
K13788	pta; phosphate acetyltransferase [EC:2.3.1.8]	09101	Carbohydrate metabolism (YA)
K15024	K15024; putative phosphotransacetylase [EC:2.3.1.8]	09101	Carbohydrate metabolism (YA)
K04020	eutD; phosphotransacetylase	09101	Carbohydrate metabolism (YA)
K00873	PK, pyk; pyruvate kinase [EC:2.7.1.40]	09101	Carbohydrate metabolism (YA)
K12406	PKLR; pyruvate kinase isozymes R/L [EC:2.7.1.40]	09101	Carbohydrate metabolism (YA)
K11262	ACACA; acetyl-CoA carboxylase / biotin carboxylase 1 [EC:6.4.1.2 6.3.4.14 2.1.3.15]	09101	Carbohydrate metabolism (YA)
K01946	ACACB; acetyl-CoA carboxylase / biotin carboxylase 2 [EC:6.4.1.2 6.3.4.14 2.1.3.15]	09101	Carbohydrate metabolism (YA)
K01962	accA; acetyl-CoA carboxylase carboxyl transferase subunit alpha [EC:6.4.1.2 2.1.3.15]	09101	Carbohydrate metabolism (YA)
K02160	accB, bccP; acetyl-CoA carboxylase biotin carboxyl carrier protein	09101	Carbohydrate metabolism (YA)
K01961	accC; acetyl-CoA carboxylase, biotin carboxylase subunit [EC:6.4.1.2 6.3.4.14]	09101	Carbohydrate metabolism (YA)
K01963	accD; acetyl-CoA carboxylase carboxyl transferase subunit beta [EC:6.4.1.2 2.1.3.15]	09101	Carbohydrate metabolism (YA)
[truncated: 11,890 more rows]

## Sheet: KOs and YAS category
This sheet contains the sumarrized YAS-category for each KO that focused in this study
KO	Description	YAS_category
K00001	E1.1.1.1, adh; alcohol dehydrogenase [EC:1.1.1.1]	Y
K00002	AKR1A1, adh; alcohol dehydrogenase (NADP+) [EC:1.1.1.2]	Y
K00003	hom; homoserine dehydrogenase [EC:1.1.1.3]	Y
K00004	BDH, butB; (R,R)-butanediol dehydrogenase / meso-butanediol dehydrogenase / diacetyl reductase [EC:1.1.1.4 1.1.1.- 1.1.1.303]	Y
K00005	gldA; glycerol dehydrogenase [EC:1.1.1.6]	Y
K00006	GPD1; glycerol-3-phosphate dehydrogenase (NAD+) [EC:1.1.1.8]	Y
K00007	dalD; D-arabinitol 4-dehydrogenase [EC:1.1.1.11]	Y
K00008	SORD, gutB; L-iditol 2-dehydrogenase [EC:1.1.1.14]	Y
K00009	mtlD; mannitol-1-phosphate 5-dehydrogenase [EC:1.1.1.17]	Y
K00010	iolG; myo-inositol 2-dehydrogenase / D-chiro-inositol 1-dehydrogenase [EC:1.1.1.18 1.1.1.369]	Y
K00011	AKR1B; aldehyde reductase [EC:1.1.1.21]	Y
K00012	UGDH, ugd; UDPglucose 6-dehydrogenase [EC:1.1.1.22]	YS
K00013	hisD; histidinol dehydrogenase [EC:1.1.1.23]	Y
K00014	aroE; shikimate dehydrogenase [EC:1.1.1.25]	Y
K00015	gyaR, GOR1; glyoxylate reductase [EC:1.1.1.26]	Y
K00016	LDH, ldh; L-lactate dehydrogenase [EC:1.1.1.27]	Y
K00018	hprA; glycerate dehydrogenase [EC:1.1.1.29]	YA
K00019	BDH1, bdhA; 3-hydroxybutyrate dehydrogenase [EC:1.1.1.30]	Y
K00020	HIBADH, mmsB; 3-hydroxyisobutyrate dehydrogenase [EC:1.1.1.31]	Y
K00022	HADH; 3-hydroxyacyl-CoA dehydrogenase [EC:1.1.1.35]	Y
K00023	phbB; acetoacetyl-CoA reductase [EC:1.1.1.36]	Y
K00024	mdh; malate dehydrogenase [EC:1.1.1.37]	YA
K00025	MDH1; malate dehydrogenase [EC:1.1.1.37]	Y
K00026	MDH2; malate dehydrogenase [EC:1.1.1.37]	Y
K00027	ME2, sfcA, maeA; malate dehydrogenase (oxaloacetate-decarboxylating) [EC:1.1.1.38]	Y
K00028	E1.1.1.39; malate dehydrogenase (decarboxylating) [EC:1.1.1.39]	Y
K00029	maeB; malate dehydrogenase (oxaloacetate-decarboxylating)(NADP+) [EC:1.1.1.40]	Y
K00030	IDH3; isocitrate dehydrogenase (NAD+) [EC:1.1.1.41]	Y
K00031	IDH1, IDH2, icd; isocitrate dehydrogenase [EC:1.1.1.42]	YA
K00032	E1.1.1.43; phosphogluconate 2-dehydrogenase [EC:1.1.1.43]	Y
K00033	PGD, gnd, gntZ; 6-phosphogluconate dehydrogenase [EC:1.1.1.44 1.1.1.343]	Y
K00034	gdh; glucose 1-dehydrogenase [EC:1.1.1.47]	Y
K00035	gal; D-galactose 1-dehydrogenase [EC:1.1.1.48]	Y
K00036	G6PD, zwf; glucose-6-phosphate 1-dehydrogenase [EC:1.1.1.49 1.1.1.363]	Y
K00037	AKR1C4; 3alpha-hydroxysteroid 3-dehydrogenase / chlordecone reductase [EC:1.1.1.50 1.1.1.357 1.1.1.225]	Y
K00038	E1.1.1.53; 3alpha(or 20beta)-hydroxysteroid dehydrogenase [EC:1.1.1.53]	Y
K00039	rbtD; ribitol 2-dehydrogenase [EC:1.1.1.56]	Y
K00040	uxuB; fructuronate reductase [EC:1.1.1.57]	Y
K00041	uxaB; tagaturonate reductase [EC:1.1.1.58]	Y
K00042	garR, glxR; 2-hydroxy-3-oxopropionate reductase [EC:1.1.1.60]	Y
K00043	gbd; 4-hydroxybutyrate dehydrogenase [EC:1.1.1.61]	Y
K00044	HSD17B1; 17beta-estradiol 17-dehydrogenase [EC:1.1.1.62]	Y
K00045	E1.1.1.67, mtlK; mannitol 2-dehydrogenase [EC:1.1.1.67]	Y
K00048	fucO; lactaldehyde reductase [EC:1.1.1.77]	Y
K00049	GRHPR; glyoxylate/hydroxypyruvate reductase [EC:1.1.1.79 1.1.1.81]	Y
K00051	E1.1.1.82; malate dehydrogenase (NADP+) [EC:1.1.1.82]	Y
K00052	leuB, IMDH; 3-isopropylmalate dehydrogenase [EC:1.1.1.85]	Y
K00053	ilvC; ketol-acid reductoisomerase [EC:1.1.1.86]	Y
K00055	E1.1.1.90; aryl-alcohol dehydrogenase [EC:1.1.1.90]	Y
K00057	gpsA; glycerol-3-phosphate dehydrogenase (NAD(P)+) [EC:1.1.1.94]	Y
K00058	serA, PHGDH; D-3-phosphoglycerate dehydrogenase / 2-oxoglutarate reductase [EC:1.1.1.95 1.1.1.399]	YA
K00059	fabG, OAR1; 3-oxoacyl-[acyl-carrier protein] reductase [EC:1.1.1.100]	YS
K00060	tdh; threonine 3-dehydrogenase [EC:1.1.1.103]	Y
K00062	ARA2; D-arabinose 1-dehydrogenase [EC:1.1.1.116]	Y
K00063	ARA1; D-arabinose 1-dehydrogenase [EC:1.1.1.117]	Y
K00064	E1.1.1.122; D-threo-aldose 1-dehydrogenase [EC:1.1.1.122]	Y
K00065	kduD; 2-dehydro-3-deoxy-D-gluconate 5-dehydrogenase [EC:1.1.1.127]	Y
K00066	algD; GDP-mannose 6-dehydrogenase [EC:1.1.1.132]	Y
K00067	rfbD, rmlD; dTDP-4-dehydrorhamnose reductase [EC:1.1.1.133]	S
K00068	srlD; sorbitol-6-phosphate 2-dehydrogenase [EC:1.1.1.140]	Y
K00069	HPGD; 15-hydroxyprostaglandin dehydrogenase (NAD) [EC:1.1.1.141]	Y
K00070	HSD3B; 3beta-hydroxy-Delta5-steroid dehydrogenase / steroid Delta-isomerase [EC:1.1.1.145 5.3.3.1]	Y
K00071	HSD11B2; corticosteroid 11-beta-dehydrogenase isozyme 2 [EC:1.1.1.-]	Y
K00073	allD; ureidoglycolate dehydrogenase (NAD+) [EC:1.1.1.350]	Y
K00074	paaH, hbd, fadB, mmgB; 3-hydroxybutyryl-CoA dehydrogenase [EC:1.1.1.157]	Y
K00075	murB; UDP-N-acetylmuramate dehydrogenase [EC:1.3.1.98]	YS
K00076	hdhA; 7-alpha-hydroxysteroid dehydrogenase [EC:1.1.1.159]	Y
K00078	DHDH; dihydrodiol dehydrogenase / D-xylose 1-dehydrogenase (NADP) [EC:1.3.1.20 1.1.1.179]	Y
K00079	CBR1; carbonyl reductase 1 [EC:1.1.1.184 1.1.1.189 1.1.1.197]	Y
K00081	CBR2; carbonyl reductase 2 [EC:1.1.1.184]	Y
K00083	CAD; cinnamyl-alcohol dehydrogenase [EC:1.1.1.195]	S
K00084	CBR3; carbonyl reductase 3 [EC:1.1.1.184]	Y
K00086	dhaT; 1,3-propanediol dehydrogenase [EC:1.1.1.202]	Y
K00087	ygeS, xdhA; xanthine dehydrogenase molybdenum-binding subunit [EC:1.17.1.4]	Y
K00088	IMPDH, guaB; IMP dehydrogenase [EC:1.1.1.205]	Y
K00089	AKR1C2; 3alpha-hydroxysteroid 3-dehydrogenase [EC:1.1.1.213 1.1.1.357]	Y
K00090	ghrB; glyoxylate/hydroxypyruvate/2-ketogluconate reductase [EC:1.1.1.79 1.1.1.81 1.1.1.215]	Y
K00093	mdh; methanol dehydrogenase [EC:1.1.1.244]	A
K00094	E1.1.1.251, gatD; galactitol-1-phosphate 5-dehydrogenase [EC:1.1.1.251]	Y
K00096	araM, egsA; glycerol-1-phosphate dehydrogenase [NAD(P)+] [EC:1.1.1.261]	Y
K00100	bdhAB; butanol dehydrogenase [EC:1.1.1.-]	Y
K00101	lldD; L-lactate dehydrogenase (cytochrome) [EC:1.1.2.3]	Y
K00102	LDHD, dld; D-lactate dehydrogenase (cytochrome) [EC:1.1.2.4]	Y
K00103	GULO; L-gulonolactone oxidase [EC:1.1.3.8]	Y
K00104	glcD; glycolate dehydrogenase FAD-linked subunit [EC:1.1.99.14]	Y
K00105	E1.1.3.21; alpha-glycerophosphate oxidase [EC:1.1.3.21]	Y
K00106	XDH; xanthine dehydrogenase/oxidase [EC:1.17.1.4 1.17.3.2]	Y
K00107	ALO; D-arabinono-1,4-lactone oxidase [EC:1.1.3.37]	Y
K00108	betA, CHDH; choline dehydrogenase [EC:1.1.99.1]	Y
K00109	L2HGDH; 2-hydroxyglutarate dehydrogenase [EC:1.1.99.2]	Y
K00111	glpA, glpD; glycerol-3-phosphate dehydrogenase [EC:1.1.5.3]	Y
K00112	glpB; glycerol-3-phosphate dehydrogenase subunit B [EC:1.1.5.3]	Y
K00113	glpC; glycerol-3-phosphate dehydrogenase subunit C	Y
K00114	exaA; alcohol dehydrogenase (cytochrome c) [EC:1.1.2.8]	Y
K00115	GLD; glucose 1-dehydrogenase (FAD, quinone) [EC:1.1.5.9]	Y
K00116	mqo; malate dehydrogenase (quinone) [EC:1.1.5.4]	Y
K00117	gcd; quinoprotein glucose dehydrogenase [EC:1.1.5.2]	Y
K00121	frmA, ADH5, adhC; S-(hydroxymethyl)glutathione dehydrogenase / alcohol dehydrogenase [EC:1.1.1.284 1.1.1.1]	YA
K00122	FDH; formate dehydrogenase [EC:1.17.1.9]	YA
K00123	fdoG, fdhF, fdwA; formate dehydrogenase major subunit [EC:1.17.1.9]	YA
K00124	fdoH, fdsB; formate dehydrogenase iron-sulfur subunit	YA
K00125	fdhB; formate dehydrogenase (coenzyme F420) beta subunit [EC:1.17.98.3 1.8.98.6]	A
K00126	fdsD; formate dehydrogenase subunit delta [EC:1.17.1.9]	YA
K00127	fdoI, fdsG; formate dehydrogenase subunit gamma	YA
K00128	ALDH; aldehyde dehydrogenase (NAD+) [EC:1.2.1.3]	Y
K00129	ALDH3; aldehyde dehydrogenase (NAD(P)+) [EC:1.2.1.5]	Y
K00130	betB, gbsA; betaine-aldehyde dehydrogenase [EC:1.2.1.8]	Y
K00131	gapN; glyceraldehyde-3-phosphate dehydrogenase (NADP+) [EC:1.2.1.9]	Y
K00132	E1.2.1.10; acetaldehyde dehydrogenase (acetylating) [EC:1.2.1.10]	Y
K00133	asd; aspartate-semialdehyde dehydrogenase [EC:1.2.1.11]	Y
K00134	GAPDH, gapA; glyceraldehyde 3-phosphate dehydrogenase (phosphorylating) [EC:1.2.1.12]	Y
K00135	gabD; succinate-semialdehyde dehydrogenase / glutarate-semialdehyde dehydrogenase [EC:1.2.1.16 1.2.1.79 1.2.1.20]	Y
K00137	prr; aminobutyraldehyde dehydrogenase [EC:1.2.1.19]	Y
K00138	aldB; aldehyde dehydrogenase [EC:1.2.1.-]	Y
K00139	ALDH5A1; succinate-semialdehyde dehydrogenase [EC:1.2.1.24]	Y
K00140	mmsA, iolA, ALDH6A1; malonate-semialdehyde dehydrogenase (acetylating) / methylmalonate-semialdehyde dehydrogenase [EC:1.2.1.18 1.2.1.27]	Y
K00143	LYS2; L-2-aminoadipate reductase [EC:1.2.1.95]	Y
K00145	argC; N-acetyl-gamma-glutamyl-phosphate reductase [EC:1.2.1.38]	Y
K00146	feaB, tynC; phenylacetaldehyde dehydrogenase [EC:1.2.1.39]	Y
K00147	proA; glutamate-5-semialdehyde dehydrogenase [EC:1.2.1.41]	Y
K00148	fdhA; glutathione-independent formaldehyde dehydrogenase [EC:1.2.1.46]	A
K00149	ALDH9A1; aldehyde dehydrogenase family 9 member A1 [EC:1.2.1.47 1.2.1.3]	Y
K00150	gap2, gapB; glyceraldehyde-3-phosphate dehydrogenase (NAD(P)+) (phosphorylating) [EC:1.2.1.59]	Y
K00151	hpaE, hpcC; 5-carboxymethyl-2-hydroxymuconic-semialdehyde dehydrogenase [EC:1.2.1.60]	Y
K00156	poxB; pyruvate dehydrogenase (quinone) [EC:1.2.5.1]	Y
K00157	AOX; aldehyde oxidase [EC:1.2.3.1]	Y
K00158	spxB, poxL; pyruvate oxidase [EC:1.2.3.3]	Y
K00161	PDHA, pdhA; pyruvate dehydrogenase E1 component subunit alpha [EC:1.2.4.1]	Y
K00162	PDHB, pdhB; pyruvate dehydrogenase E1 component subunit beta [EC:1.2.4.1]	Y
K00163	aceE; pyruvate dehydrogenase E1 component [EC:1.2.4.1]	Y
K00164	OGDH, sucA; 2-oxoglutarate dehydrogenase E1 component [EC:1.2.4.2]	Y
K00166	BCKDHA, bkdA1; 2-oxoisovalerate dehydrogenase E1 component subunit alpha [EC:1.2.4.4]	Y
K00167	BCKDHB, bkdA2; 2-oxoisovalerate dehydrogenase E1 component subunit beta [EC:1.2.4.4]	Y
K00169	porA; pyruvate ferredoxin oxidoreductase alpha subunit [EC:1.2.7.1]	YA
K00170	porB; pyruvate ferredoxin oxidoreductase beta subunit [EC:1.2.7.1]	YA
K00171	porD; pyruvate ferredoxin oxidoreductase delta subunit [EC:1.2.7.1]	YA
K00172	porC, porG; pyruvate ferredoxin oxidoreductase gamma subunit [EC:1.2.7.1]	YA
K00174	korA, oorA, oforA; 2-oxoglutarate/2-oxoacid ferredoxin oxidoreductase subunit alpha [EC:1.2.7.3 1.2.7.11]	YA
K00175	korB, oorB, oforB; 2-oxoglutarate/2-oxoacid ferredoxin oxidoreductase subunit beta [EC:1.2.7.3 1.2.7.11]	YA
K00176	korD, oorD; 2-oxoglutarate ferredoxin oxidoreductase subunit delta [EC:1.2.7.3]	YA
K00177	korC, oorC; 2-oxoglutarate ferredoxin oxidoreductase subunit gamma [EC:1.2.7.3]	YA
K00184	dmsB; dimethyl sulfoxide reductase iron-sulfur subunit	A
K00185	dmsC; dimethyl sulfoxide reductase membrane subunit	A
K00186	vorA; 2-oxoisovalerate ferredoxin oxidoreductase alpha subunit [EC:1.2.7.7]	Y
K00187	vorB; 2-oxoisovalerate ferredoxin oxidoreductase beta subunit [EC:1.2.7.7]	Y
K00188	vorD; 2-oxoisovalerate ferredoxin oxidoreductase delta subunit [EC:1.2.7.7]	Y
K00189	vorG, porG; 2-oxoisovalerate/pyruvate ferredoxin oxidoreductase gamma subunit [EC:1.2.7.7 1.2.7.1]	YA
K00192	cdhA; anaerobic carbon-monoxide dehydrogenase, CODH/ACS complex subunit alpha [EC:1.2.7.4]	A
K00193	cdhC; acetyl-CoA decarbonylase/synthase, CODH/ACS complex subunit beta [EC:2.3.1.169]	A
K00194	cdhD, acsD; acetyl-CoA decarbonylase/synthase, CODH/ACS complex subunit delta [EC:2.1.1.245]	A
K00195	cdhB; anaerobic carbon-monoxide dehydrogenase, CODH/ACS complex subunit epsilon	A
K00196	cooF; anaerobic carbon-monoxide dehydrogenase iron sulfur subunit	A
K00197	cdhE, acsC; acetyl-CoA decarbonylase/synthase, CODH/ACS complex subunit gamma [EC:2.1.1.245]	A
K00198	cooS, acsA; anaerobic carbon-monoxide dehydrogenase catalytic subunit [EC:1.2.7.4]	A
K00200	fwdA, fmdA; formylmethanofuran dehydrogenase subunit A [EC:1.2.7.12]	A
K00201	fwdB, fmdB; formylmethanofuran dehydrogenase subunit B [EC:1.2.7.12]	A
K00202	fwdC, fmdC; formylmethanofuran dehydrogenase subunit C [EC:1.2.7.12]	A
K00203	fwdD, fmdD; formylmethanofuran dehydrogenase subunit D [EC:1.2.7.12]	A
K00204	fwdH; 4Fe-4S ferredoxin	A
K00205	fwdF, fmdF; 4Fe-4S ferredoxin	A
K00206	phnY; phosphonoacetaldehyde dehydrogenase [EC:1.2.1.-]	Y
K00207	DPYD; dihydropyrimidine dehydrogenase (NADP+) [EC:1.3.1.2]	Y
K00208	fabI; enoyl-[acyl-carrier protein] reductase I [EC:1.3.1.9 1.3.1.10]	YS
K00209	fabV, ter; enoyl-[acyl-carrier protein] reductase / trans-2-enoyl-CoA reductase (NAD+) [EC:1.3.1.9 1.3.1.44]	Y
K00211	TYR1; prephenate dehydrogenase (NADP+) [EC:1.3.1.13]	Y
K00212	AKR1C1; 20alpha/3alpha-hydroxysteroid dehydrogenase / dihydrodiol dehydrogenase [EC:1.1.1.149 1.1.1.357 1.3.1.20]	Y
K00213	DHCR7; 7-dehydrocholesterol reductase [EC:1.3.1.21]	Y
K00215	dapB; 4-hydroxy-tetrahydrodipicolinate reductase [EC:1.17.1.8]	Y
K00220	tyrC; cyclohexadieny/prephenate dehydrogenase [EC:1.3.1.43 1.3.1.12]	Y
K00222	TM7SF2, ERG24; Delta14-sterol reductase [EC:1.3.1.70]	Y
K00223	ERG4; Delta24(24(1))-sterol reductase [EC:1.3.1.71]	Y
K00224	CEQORH; chloroplastic oxoene reductase [EC:1.3.1.-]	Y
K00225	GLDH; L-galactono-1,4-lactone dehydrogenase [EC:1.3.2.3]	Y
K00226	pyrD; dihydroorotate dehydrogenase (fumarate) [EC:1.3.98.1]	Y
K00227	SC5DL, ERG3; Delta7-sterol 5-desaturase [EC:1.14.19.20]	Y
K00232	E1.3.3.6, ACOX1, ACOX3; acyl-CoA oxidase [EC:1.3.3.6]	Y
K00233	frdA, fdrA; succinate dehydrogenase flavoprotein subunit [EC:1.3.5.1 7.1.1.12]	YA
K00234	SDHA, SDH1; succinate dehydrogenase (ubiquinone) flavoprotein subunit [EC:1.3.5.1]	YA
K00235	SDHB, SDH2; succinate dehydrogenase (ubiquinone) iron-sulfur subunit [EC:1.3.5.1]	YA
K00236	SDHC, SDH3; succinate dehydrogenase (ubiquinone) cytochrome b560 subunit	YA
K00237	SDHD, SDH4; succinate dehydrogenase (ubiquinone) membrane anchor subunit	YA
K00239	sdhA, frdA; succinate dehydrogenase flavoprotein subunit [EC:1.3.5.1]	YA
K00240	sdhB, frdB; succinate dehydrogenase iron-sulfur subunit [EC:1.3.5.1]	YA
K00241	sdhC, frdC; succinate dehydrogenase cytochrome b subunit	YA
K00242	sdhD, frdD; succinate dehydrogenase membrane anchor subunit	YA
K00244	frdA; succinate dehydrogenase flavoprotein subunit [EC:1.3.5.1]	YA
K00245	frdB; succinate dehydrogenase iron-sulfur subunit [EC:1.3.5.1]	YA
K00246	frdC; succinate dehydrogenase subunit C	YA
K00247	frdD; succinate dehydrogenase subunit D	YA
K00248	ACADS, bcd; butyryl-CoA dehydrogenase [EC:1.3.8.1]	Y
K00249	ACADM, acd; acyl-CoA dehydrogenase [EC:1.3.8.7]	Y
K00251	AKR1D1; 3-oxo-5-beta-steroid 4-dehydrogenase [EC:1.3.1.3]	Y
K00252	GCDH, gcdH; glutaryl-CoA dehydrogenase [EC:1.3.8.6]	Y
K00253	IVD, ivd; isovaleryl-CoA dehydrogenase [EC:1.3.8.4]	Y
K00254	DHODH, pyrD; dihydroorotate dehydrogenase [EC:1.3.5.2]	Y
K00255	ACADL; long-chain-acyl-CoA dehydrogenase [EC:1.3.8.8]	Y
K00259	ald; alanine dehydrogenase [EC:1.4.1.1]	Y
K00260	gudB, rocG; glutamate dehydrogenase [EC:1.4.1.2]	YA
K00261	GLUD1_2, gdhA; glutamate dehydrogenase (NAD(P)+) [EC:1.4.1.3]	YA
K00262	E1.4.1.4, gdhA; glutamate dehydrogenase (NADP+) [EC:1.4.1.4]	YA
K00263	E1.4.1.9; leucine dehydrogenase [EC:1.4.1.9]	Y
K00264	GLT1; glutamate synthase (NADH) [EC:1.4.1.14]	YA
K00265	gltB; glutamate synthase (NADPH) large chain [EC:1.4.1.13]	YA
K00266	gltD; glutamate synthase (NADPH) small chain [EC:1.4.1.13]	YA
K00270	pdh; phenylalanine dehydrogenase [EC:1.4.1.20]	Y
K00271	vdh; valine dehydrogenase (NAD+) [EC:1.4.1.23]	Y
K00272	DDO; D-aspartate oxidase [EC:1.4.3.1]	Y
K00273	DAO, aao; D-amino-acid oxidase [EC:1.4.3.3]	Y
K00274	MAO, aofH; monoamine oxidase [EC:1.4.3.4]	YS
K00276	AOC3, AOC2, tynA; primary-amine oxidase [EC:1.4.3.21]	YS
K00278	nadB; L-aspartate oxidase [EC:1.4.3.16]	Y
K00281	GLDC, gcvP; glycine cleavage system P protein (glycine dehydrogenase) [EC:1.4.4.2]	Y
K00282	gcvPA; glycine cleavage system P protein (glycine dehydrogenase) subunit 1 [EC:1.4.4.2]	Y
K00283	gcvPB; glycine cleavage system P protein (glycine dehydrogenase) subunit 2 [EC:1.4.4.2]	Y
K00284	GLU, gltS; glutamate synthase (ferredoxin) [EC:1.4.7.1]	YA
K00285	dadA; D-amino-acid dehydrogenase [EC:1.4.5.1]	Y
K00286	proC; pyrroline-5-carboxylate reductase [EC:1.5.1.2]	Y
K00290	LYS1; saccharopine dehydrogenase (NAD+, L-lysine forming) [EC:1.5.1.7]	Y
K00293	LYS9; saccharopine dehydrogenase (NADP+, L-glutamate forming) [EC:1.5.1.10]	Y
K00294	E1.2.1.88; 1-pyrroline-5-carboxylate dehydrogenase [EC:1.2.1.88]	Y
K00296	nos; D-nopaline dehydrogenase [EC:1.5.1.19]	Y
K00297	metF, MTHFR; methylenetetrahydrofolate reductase (NADH) [EC:1.5.1.54]	A
K00299	ssuE, msuE; FMN reductase [EC:1.5.1.38]	A
K00300	mtdA; methylenetetrahydrofolate/methylenetetrahydromethanopterin dehydrogenase (NADP+) [EC:1.5.1.5 1.5.1.-]	A
K00301	E1.5.3.1; sarcosine oxidase [EC:1.5.3.1]	Y
K00302	soxA; sarcosine oxidase, subunit alpha [EC:1.5.3.24 1.5.3.1]	Y
K00303	soxB; sarcosine oxidase, subunit beta [EC:1.5.3.24 1.5.3.1]	Y
K00304	soxD; sarcosine oxidase, subunit delta [EC:1.5.3.24 1.5.3.1]	Y
K00305	soxG; sarcosine oxidase, subunit gamma [EC:1.5.3.24 1.5.3.1]	Y
K00306	PIPOX; sarcosine oxidase / L-pipecolate oxidase [EC:1.5.3.1 1.5.3.7]	Y
K00307	BBE1; reticuline oxidase [EC:1.21.3.3]	S
K00309	dmg; dimethylglycine oxidase [EC:1.5.3.10]	Y
K00310	SE; pyrimidodiazepine synthase [EC:1.5.4.1]	Y
K00314	SARDH; sarcosine dehydrogenase [EC:1.5.8.3]	Y
K00315	DMGDH; dimethylglycine dehydrogenase [EC:1.5.8.4]	Y
K00316	spdH; spermidine dehydrogenase [EC:1.5.99.6]	Y
K00317	dmd-tmd; dimethylamine/trimethylamine dehydrogenase [EC:1.5.8.1 1.5.8.2]	A
K00318	PRODH, fadM, putB; proline dehydrogenase [EC:1.5.5.2]	Y
K00319	mtd; methylenetetrahydromethanopterin dehydrogenase [EC:1.5.98.1]	A
K00320	mer; 5,10-methylenetetrahydromethanopterin reductase [EC:1.5.98.2]	A
K00326	CYB5R; cytochrome-b5 reductase [EC:1.6.2.2]	Y
K00330	nuoA; NADH-quinone oxidoreductase subunit A [EC:7.1.1.2]	A
K00331	nuoB; NADH-quinone oxidoreductase subunit B [EC:7.1.1.2]	A
K00332	nuoC; NADH-quinone oxidoreductase subunit C [EC:7.1.1.2]	A
K00333	nuoD; NADH-quinone oxidoreductase subunit D [EC:7.1.1.2]	A
K00334	nuoE; NADH-quinone oxidoreductase subunit E [EC:7.1.1.2]	A
K00335	nuoF; NADH-quinone oxidoreductase subunit F [EC:7.1.1.2]	A
K00336	nuoG; NADH-quinone oxidoreductase subunit G [EC:7.1.1.2]	A
K00337	nuoH; NADH-quinone oxidoreductase subunit H [EC:7.1.1.2]	A
K00338	nuoI; NADH-quinone oxidoreductase subunit I [EC:7.1.1.2]	A
K00339	nuoJ; NADH-quinone oxidoreductase subunit J [EC:7.1.1.2]	A
K00340	nuoK; NADH-quinone oxidoreductase subunit K [EC:7.1.1.2]	A
K00341	nuoL; NADH-quinone oxidoreductase subunit L [EC:7.1.1.2]	A
K00342	nuoM; NADH-quinone oxidoreductase subunit M [EC:7.1.1.2]	A
K00343	nuoN; NADH-quinone oxidoreductase subunit N [EC:7.1.1.2]	A
K00360	nasB; assimilatory nitrate reductase electron transfer subunit [EC:1.7.99.-]	A
K00361	nasB; nitrite reductase [NAD(P)H] [EC:1.7.1.4]	A
K00362	nirB; nitrite reductase (NADH) large subunit [EC:1.7.1.15]	A
K00363	nirD; nitrite reductase (NADH) small subunit [EC:1.7.1.15]	A
K00364	guaC, GMPR; GMP reductase [EC:1.7.1.7]	Y
K00365	uaZ; urate oxidase [EC:1.7.3.3]	Y
K00366	nirA; ferredoxin-nitrite reductase [EC:1.7.7.1]	A
K00367	narB; ferredoxin-nitrate reductase [EC:1.7.7.2]	A
K00368	nirK; nitrite reductase (NO-forming) [EC:1.7.2.1]	A
K00370	narG, narZ, nxrA; nitrate reductase / nitrite oxidoreductase, alpha subunit [EC:1.7.5.1 1.7.99.-]	A
K00371	narH, narY, nxrB; nitrate reductase / nitrite oxidoreductase, beta subunit [EC:1.7.5.1 1.7.99.-]	A
K00372	nasC, nasA; assimilatory nitrate reductase catalytic subunit [EC:1.7.99.-]	A
K00374	narI, narV; nitrate reductase gamma subunit [EC:1.7.5.1 1.7.99.-]	A
K00376	nosZ; nitrous-oxide reductase [EC:1.7.2.4]	A
K00380	cysJ; sulfite reductase (NADPH) flavoprotein alpha-component [EC:1.8.1.2]	A
K00381	cysI; sulfite reductase (NADPH) hemoprotein beta-component [EC:1.8.1.2]	A
K00382	DLD, lpd, pdhD; dihydrolipoyl dehydrogenase [EC:1.8.1.4]	Y
K00383	GSR, gor; glutathione reductase (NADPH) [EC:1.8.1.7]	Y
K00384	trxB, TRR; thioredoxin reductase (NADPH) [EC:1.8.1.9]	Y
K00385	asrC; anaerobic sulfite reductase subunit C	A
K00386	sorB; sulfite dehydrogenase (cytochrome) subunit B [EC:1.8.2.1]	A
K00387	SUOX; sulfite oxidase [EC:1.8.3.1]	A
K00390	cysH; phosphoadenosine phosphosulfate reductase [EC:1.8.4.8 1.8.4.10]	A
K00392	sir; sulfite reductase (ferredoxin) [EC:1.8.7.1]	A
K00394	aprA; adenylylsulfate reductase, subunit A [EC:1.8.99.2]	A
K00395	aprB; adenylylsulfate reductase, subunit B [EC:1.8.99.2]	A
K00399	mcrA; methyl-coenzyme M reductase alpha subunit [EC:2.8.4.1]	A
K00400	K00400; methyl coenzyme M reductase system, component A2	A
K00401	mcrB; methyl-coenzyme M reductase beta subunit [EC:2.8.4.1]	A
K00402	mcrG; methyl-coenzyme M reductase gamma subunit [EC:2.8.4.1]	A
K00404	ccoN; cytochrome c oxidase cbb3-type subunit I [EC:7.1.1.9]	A
K00405	ccoO; cytochrome c oxidase cbb3-type subunit II	A
K00406	ccoP; cytochrome c oxidase cbb3-type subunit III	A
K00407	ccoQ; cytochrome c oxidase cbb3-type subunit IV	A
K00410	fbcH; ubiquinol-cytochrome c reductase cytochrome b/c1 subunit	A
K00411	UQCRFS1, RIP1, petA; ubiquinol-cytochrome c reductase iron-sulfur subunit [EC:7.1.1.8]	A
K00412	CYTB, petB; ubiquinol-cytochrome c reductase cytochrome b subunit	A
K00413	CYC1, CYT1, petC; ubiquinol-cytochrome c reductase cytochrome c1 subunit	A
K00414	QCR1, UQCRC1; ubiquinol-cytochrome c reductase core subunit 1	A
K00415	QCR2, UQCRC2; ubiquinol-cytochrome c reductase core subunit 2	A
K00416	QCR6, UQCRH; ubiquinol-cytochrome c reductase subunit 6	A
K00417	QCR7, UQCRB; ubiquinol-cytochrome c reductase subunit 7	A
K00418	QCR8, UQCRQ; ubiquinol-cytochrome c reductase subunit 8	A
K00419	QCR9, UCRC; ubiquinol-cytochrome c reductase subunit 9	A
K00420	QCR10, UQCR; ubiquinol-cytochrome c reductase subunit 10	A
K00422	E1.10.3.1; polyphenol oxidase [EC:1.10.3.1]	YS
K00423	E1.10.3.3; L-ascorbate oxidase [EC:1.10.3.3]	Y
K00424	cydX; cytochrome bd-I ubiquinol oxidase subunit X [EC:7.1.1.7]	A
K00425	cydA; cytochrome bd ubiquinol oxidase subunit I [EC:7.1.1.7]	A
K00426	cydB; cytochrome bd ubiquinol oxidase subunit II [EC:7.1.1.7]	A
K00430	E1.11.1.7; peroxidase [EC:1.11.1.7]	S
K00431	TPO; thyroid peroxidase [EC:1.11.1.8]	Y
K00432	gpx, btuE, bsaA; glutathione peroxidase [EC:1.11.1.9]	Y
K00434	E1.11.1.11; L-ascorbate peroxidase [EC:1.11.1.11]	Y
K00440	frhA; coenzyme F420 hydrogenase subunit alpha [EC:1.12.98.1]	A
K00441	frhB; coenzyme F420 hydrogenase subunit beta [EC:1.12.98.1]	A
K00442	frhD; coenzyme F420 hydrogenase subunit delta	A
K00443	frhG; coenzyme F420 hydrogenase subunit gamma [EC:1.12.98.1]	A
K00450	E1.13.11.4; gentisate 1,2-dioxygenase [EC:1.13.11.4]	Y
K00451	HGD, hmgA; homogentisate 1,2-dioxygenase [EC:1.13.11.5]	Y
K00452	HAAO; 3-hydroxyanthranilate 3,4-dioxygenase [EC:1.13.11.6]	Y
K00453	TDO2, kynA; tryptophan 2,3-dioxygenase [EC:1.13.11.11]	Y
K00454	LOX2S; lipoxygenase [EC:1.13.11.12]	Y
K00455	hpaD, hpcB; 3,4-dihydroxyphenylacetate 2,3-dioxygenase [EC:1.13.11.15]	Y
K00456	CDO1; cysteine dioxygenase [EC:1.13.11.20]	Y
K00457	HPD, hppD; 4-hydroxyphenylpyruvate dioxygenase [EC:1.13.11.27]	Y
K00458	ALOX12; arachidonate 12-lipoxygenase [EC:1.13.11.31]	Y
K00459	ncd2, npd; nitronate monooxygenase [EC:1.13.12.16]	A
K00460	ALOX15; arachidonate 15-lipoxygenase [EC:1.13.11.33]	Y
K00461	ALOX5; arachidonate 5-lipoxygenase [EC:1.13.11.34]	Y
K00463	IDO, INDO; indoleamine 2,3-dioxygenase [EC:1.13.11.52]	Y
K00466	iaaM; tryptophan 2-monooxygenase [EC:1.13.12.3]	Y
K00467	E1.13.12.4; lactate 2-monooxygenase [EC:1.13.12.4]	Y
K00468	davB; lysine 2-monooxygenase [EC:1.13.12.2]	Y
K00469	MIOX; inositol oxygenase [EC:1.13.99.1]	Y
K00471	BBOX1; gamma-butyrobetaine dioxygenase [EC:1.14.11.1]	Y
K00472	P4HA; prolyl 4-hydroxylase [EC:1.14.11.2]	Y
K00473	PLOD1; procollagen-lysine,2-oxoglutarate 5-dioxygenase 1 [EC:1.14.11.4]	Y
K00474	TMLHE; trimethyllysine dioxygenase [EC:1.14.11.8]	Y
K00475	F3H; naringenin 3-dioxygenase [EC:1.14.11.9]	S
K00479	gbcA, bmoA; glycine betaine monooxygenase A [EC:1.14.13.251]	Y
K00483	hpaB; 4-hydroxyphenylacetate 3-monooxygenase [EC:1.14.14.9]	Y
K00484	hpaC; flavin reductase (NADH) [EC:1.5.1.36]	Y
K00485	FMO; dimethylaniline monooxygenase (N-oxide forming) / hypotaurine monooxygenase [EC:1.14.13.8 1.8.1.-]	Y
K00486	KMO; kynurenine 3-monooxygenase [EC:1.14.13.9]	Y
K00487	CYP73A; trans-cinnamate 4-monooxygenase [EC:1.14.14.91]	S
K00488	CYP27A1; cholestanetriol 26-monooxygenase [EC:1.14.15.15]	Y
K00489	CYP7A1; cholesterol 7alpha-monooxygenase [EC:1.14.14.23]	Y
K00491	nos; nitric-oxide synthase, bacterial [EC:1.14.14.47]	Y
K00495	CYP71AN24; phenylacetaldehyde oxime monooxygenase [EC:1.14.14.44]	Y
K00496	alkB1_2, alkM; alkane 1-monooxygenase [EC:1.14.15.3]	Y
K00497	CYP11B1; steroid 11beta-monooxygenase [EC:1.14.15.4]	Y
K00498	CYP11A; cholesterol monooxygenase (side-chain-cleaving) [EC:1.14.15.6]	Y
K00499	CMO; choline monooxygenase [EC:1.14.15.7]	Y
K00500	phhA, PAH; phenylalanine-4-hydroxylase [EC:1.14.16.1]	Y
K00501	TH; tyrosine 3-monooxygenase [EC:1.14.16.2]	YS
K00502	TPH1_2; tryptophan 5-monooxygenase [EC:1.14.16.4]	Y
K00503	DBH; dopamine beta-monooxygenase [EC:1.14.17.1]	Y
K00505	TYR; tyrosinase [EC:1.14.18.1]	YS
K00506	TYRP1; tyrosinase-related protein 1 [EC:1.14.18.-]	Y
K00507	SCD, desC; stearoyl-CoA desaturase (Delta-9 desaturase) [EC:1.14.19.1]	Y
K00508	E1.14.19.3; linoleoyl-CoA desaturase [EC:1.14.19.3]	Y
K00509	PTGS1, COX1; prostaglandin-endoperoxide synthase 1 [EC:1.14.99.1]	Y
K00511	SQLE, ERG1; squalene monooxygenase [EC:1.14.14.17]	Y
K00512	CYP17A; steroid 17alpha-monooxygenase / 17alpha-hydroxyprogesterone deacetylase [EC:1.14.14.19 1.14.14.32]	Y
K00513	CYP21A; steroid 21-monooxygenase [EC:1.14.14.16]	Y
K00523	ascD, ddhD, rfbI; CDP-4-dehydro-6-deoxyglucose reductase, E3 [EC:1.17.1.1]	YS
K00524	nrdJ; ribonucleotide reductase, class II [EC:1.17.4.2]	Y
K00525	E1.17.4.1A, nrdA, nrdE; ribonucleoside-diphosphate reductase alpha chain [EC:1.17.4.1]	Y
K00526	E1.17.4.1B, nrdB, nrdF; ribonucleoside-diphosphate reductase beta chain [EC:1.17.4.1]	Y
K00527	rtpR; ribonucleoside-triphosphate reductase (thioredoxin) [EC:1.17.4.2]	Y
K00529	hcaD; 3-phenylpropionate/trans-cinnamate dioxygenase ferredoxin reductase component [EC:1.18.1.3]	Y
K00530	nroR; rubredoxin---NAD(P)+ reductase [EC:1.18.1.4]	Y
K00531	anfG; nitrogenase delta subunit [EC:1.18.6.1]	A
K00542	GAMT; guanidinoacetate N-methyltransferase [EC:2.1.1.2]	Y
K00543	ASMT; acetylserotonin O-methyltransferase [EC:2.1.1.4]	Y
K00544	BHMT; betaine-homocysteine S-methyltransferase [EC:2.1.1.5]	Y
K00545	COMT; catechol O-methyltransferase [EC:2.1.1.6]	YS
K00546	HNMT; histamine N-methyltransferase [EC:2.1.1.8]	Y
K00547	mmuM, BHMT2; homocysteine S-methyltransferase [EC:2.1.1.10]	Y
K00548	metH, MTR; 5-methyltetrahydrofolate--homocysteine methyltransferase [EC:2.1.1.13]	Y
K00549	metE; 5-methyltetrahydropteroyltriglutamate--homocysteine methyltransferase [EC:2.1.1.14]	Y
K00550	PLMT; phosphatidyl-N-methylethanolamine N-methyltransferase [EC:2.1.1.71]	Y
K00551	PEMT; phosphatidylethanolamine/phosphatidyl-N-methylethanolamine N-methyltransferase [EC:2.1.1.17 2.1.1.71]	Y
K00552	GNMT; glycine N-methyltransferase [EC:2.1.1.20]	Y
K00553	PNMT; phenylethanolamine N-methyltransferase [EC:2.1.1.28]	Y
K00558	DNMT1, dcm; DNA (cytosine-5)-methyltransferase 1 [EC:2.1.1.37]	Y
K00559	SMT1, ERG6; sterol 24-C-methyltransferase [EC:2.1.1.41]	Y
K00560	thyA, TYMS; thymidylate synthase [EC:2.1.1.45]	Y
K00562	INMT, TEMT; methyltransferase [EC:2.1.1.49 2.1.1.96]	Y
K00570	pmtA; phosphatidylethanolamine/phosphatidyl-N-methylethanolamine N-methyltransferase [EC:2.1.1.17 2.1.1.71]	Y
K00575	cheR; chemotaxis protein methyltransferase CheR [EC:2.1.1.80]	A
K00577	mtrA; tetrahydromethanopterin S-methyltransferase subunit A [EC:2.1.1.86]	A
K00578	mtrB; tetrahydromethanopterin S-methyltransferase subunit B [EC:2.1.1.86]	A
K00579	mtrC; tetrahydromethanopterin S-methyltransferase subunit C [EC:2.1.1.86]	A
K00580	mtrD; tetrahydromethanopterin S-methyltransferase subunit D [EC:2.1.1.86]	A
K00581	mtrE; tetrahydromethanopterin S-methyltransferase subunit E [EC:2.1.1.86]	A
K00582	mtrF; tetrahydromethanopterin S-methyltransferase subunit F [EC:2.1.1.86]	A
K00583	mtrG; tetrahydromethanopterin S-methyltransferase subunit G [EC:2.1.1.86]	A
K00584	mtrH; tetrahydromethanopterin S-methyltransferase subunit H [EC:2.1.1.86]	A
K00588	E2.1.1.104; caffeoyl-CoA O-methyltransferase [EC:2.1.1.104]	S
K00594	xyoA, aldO; alditol oxidase [EC:1.1.3.41]	Y
K00600	glyA, SHMT; glycine hydroxymethyltransferase [EC:2.1.2.1]	YA
K00601	E2.1.2.2; phosphoribosylglycinamide formyltransferase [EC:2.1.2.2]	Y
K00602	purH; phosphoribosylaminoimidazolecarboxamide formyltransferase / IMP cyclohydrolase [EC:2.1.2.3 3.5.4.10]	Y
K00603	fctD; glutamate formiminotransferase / 5-formyltetrahydrofolate cyclo-ligase [EC:2.1.2.5 6.3.3.2]	Y
K00605	gcvT, AMT; glycine cleavage system T protein (aminomethyltransferase) [EC:2.1.2.10]	Y
K00607	wbkC; GDP-perosamine N-formyltransferase [EC:2.1.2.14]	S
K00608	pyrBI; aspartate carbamoyltransferase [EC:2.1.3.2]	Y
K00609	pyrB, PYR2; aspartate carbamoyltransferase catalytic subunit [EC:2.1.3.2]	Y
K00610	pyrI; aspartate carbamoyltransferase regulatory subunit	Y
K00611	OTC, argF, argI; ornithine carbamoyltransferase [EC:2.1.3.3]	Y
K00613	GATM; glycine amidinotransferase [EC:2.1.4.1]	Y
K00615	E2.2.1.1, tktA, tktB; transketolase [EC:2.2.1.1]	Y
K00616	TALDO1, talB, talA; transaldolase [EC:2.2.1.2]	Y
K00618	ARG2; amino-acid N-acetyltransferase [EC:2.3.1.1]	Y
K00619	argA; amino-acid N-acetyltransferase [EC:2.3.1.1]	Y
K00620	argJ; glutamate N-acetyltransferase / amino-acid N-acetyltransferase [EC:2.3.1.35 2.3.1.1]	Y
K00621	GNPNAT1, GNA1; glucosamine-phosphate N-acetyltransferase [EC:2.3.1.4]	Y
K00623	CHAT; choline O-acetyltransferase [EC:2.3.1.6]	Y
K00625	pta; phosphate acetyltransferase [EC:2.3.1.8]	YA
K00626	ACAT, atoB; acetyl-CoA C-acetyltransferase [EC:2.3.1.9]	YA
K00627	DLAT, aceF, pdhC; pyruvate dehydrogenase E2 component (dihydrolipoyllysine-residue acetyltransferase) [EC:2.3.1.12]	Y
K00629	GPAT1_2; glycerol-3-phosphate O-acyltransferase 1/2 [EC:2.3.1.15]	Y
K00630	ATS1; glycerol-3-phosphate O-acyltransferase [EC:2.3.1.15]	Y
K00631	plsB; glycerol-3-phosphate O-acyltransferase [EC:2.3.1.15]	Y
K00632	fadA, fadI; acetyl-CoA acyltransferase [EC:2.3.1.16]	Y
K00634	ptb; phosphate butyryltransferase [EC:2.3.1.19]	Y
K00635	tgs, wax-dgat; diacylglycerol O-acyltransferase / wax synthase [EC:2.3.1.20 2.3.1.75]	Y
K00637	SOAT; sterol O-acyltransferase [EC:2.3.1.26]	Y
K00639	kbl, GCAT; glycine C-acetyltransferase [EC:2.3.1.29]	Y
K00640	cysE; serine O-acetyltransferase [EC:2.3.1.30]	YAS
K00641	metX; homoserine O-acetyltransferase/O-succinyltransferase [EC:2.3.1.31 2.3.1.46]	YA
K00643	E2.3.1.37, ALAS; 5-aminolevulinate synthase [EC:2.3.1.37]	Y
K00645	fabD, MCAT, MCT1; [acyl-carrier-protein] S-malonyltransferase [EC:2.3.1.39]	YS
K00647	fabB; 3-oxoacyl-[acyl-carrier-protein] synthase I [EC:2.3.1.41]	Y
K00648	fabH; 3-oxoacyl-[acyl-carrier-protein] synthase III [EC:2.3.1.180]	Y
K00649	GNPAT; glyceronephosphate O-acyltransferase [EC:2.3.1.42]	Y
K00650	LCAT; lecithin-cholesterol acyltransferase [EC:2.3.1.43]	Y
K00651	metA; homoserine O-succinyltransferase/O-acetyltransferase [EC:2.3.1.46 2.3.1.31]	YA
K00654	SPT; serine palmitoyltransferase [EC:2.3.1.50]	Y
K00655	plsC; 1-acyl-sn-glycerol-3-phosphate acyltransferase [EC:2.3.1.51]	Y
K00656	E2.3.1.54, pflD; formate C-acetyltransferase [EC:2.3.1.54]	Y
K00657	speG, SAT; diamine N-acetyltransferase [EC:2.3.1.57]	Y
K00658	DLST, sucB; 2-oxoglutarate dehydrogenase E2 component (dihydrolipoamide succinyltransferase) [EC:2.3.1.61]	Y
K00659	BAAT; bile acid-CoA:amino acid N-acyltransferase [EC:2.3.1.65 3.1.2.2]	Y
K00660	CHS; chalcone synthase [EC:2.3.1.74]	S
K00665	FASN; fatty acid synthase, animal type [EC:2.3.1.85]	Y
K00667	FAS2; fatty acid synthase subunit alpha, fungi type [EC:2.3.1.86]	Y
K00668	FAS1; fatty acid synthase subunit beta, fungi type [EC:2.3.1.86]	Y
K00669	AANAT; arylalkylamine N-acetyltransferase [EC:2.3.1.87]	Y
K00672	ftr; formylmethanofuran--tetrahydromethanopterin N-formyltransferase [EC:2.3.1.101]	A
K00673	astA; arginine N-succinyltransferase [EC:2.3.1.109]	Y
K00674	dapD; 2,3,4,5-tetrahydropyridine-2,6-dicarboxylate N-succinyltransferase [EC:2.3.1.117]	Y
K00677	lpxA; UDP-N-acetylglucosamine acyltransferase [EC:2.3.1.129]	S
K00679	E2.3.1.158; phospholipid:diacylglycerol acyltransferase [EC:2.3.1.158]	Y
K00681	ggt; gamma-glutamyltranspeptidase / glutathione hydrolase [EC:2.3.2.2 3.4.19.13]	Y
K00682	GGCT; gamma-glutamylcyclotransferase [EC:4.3.2.9]	Y
K00687	pbp2B, penA; penicillin-binding protein 2B	S
K00688	PYG, glgP; glycogen phosphorylase [EC:2.4.1.1]	YS
K00689	E2.4.1.5; dextransucrase [EC:2.4.1.5]	Y
K00690	E2.4.1.7; sucrose phosphorylase [EC:2.4.1.7]	Y
K00691	mapA; maltose phosphorylase [EC:2.4.1.8]	Y
K00692	sacB; levansucrase [EC:2.4.1.10]	Y
K00693	GYS; glycogen synthase [EC:2.4.1.11]	Y
K00694	bcsA; cellulose synthase (UDP-forming) [EC:2.4.1.12]	YS
K00695	SUS; sucrose synthase [EC:2.4.1.13]	Y
K00696	E2.4.1.14; sucrose-phosphate synthase [EC:2.4.1.14]	Y
K00697	otsA; trehalose 6-phosphate synthase [EC:2.4.1.15 2.4.1.347]	Y
K00698	CHS1; chitin synthase [EC:2.4.1.16]	Y
K00699	UGT; glucuronosyltransferase [EC:2.4.1.17]	Y
K00700	GBE1, glgB; 1,4-alpha-glucan branching enzyme [EC:2.4.1.18]	Y
K00701	cgt; cyclomaltodextrin glucanotransferase [EC:2.4.1.19]	Y
K00702	E2.4.1.20; cellobiose phosphorylase [EC:2.4.1.20]	Y
K00703	glgA; starch synthase [EC:2.4.1.21]	YS
K00704	LALBA; alpha-lactalbumin [EC:2.4.1.22]	Y
K00705	malQ; 4-alpha-glucanotransferase [EC:2.4.1.25]	Y
K00706	E2.4.1.34; 1,3-beta-glucan synthase [EC:2.4.1.34]	Y
K00709	ABO; histo-blood group ABO system transferase [EC:2.4.1.40 2.4.1.37]	S
K00710	GALNT; polypeptide N-acetylgalactosaminyltransferase [EC:2.4.1.41]	S
K00712	tagE; poly(glycerol-phosphate) alpha-glucosyltransferase [EC:2.4.1.52]	S
K00713	waaD; UDP-glucose:(glucosyl)LPS alpha-1,2-glucosyltransferase [EC:2.4.1.-]	S
K00715	B3GALT4; ganglioside galactosyltransferase [EC:2.4.1.62]	S
K00716	FUT3; galactoside 3(4)-fucosyltransferase 3 [EC:2.4.1.65]	S
K00717	FUT8; glycoprotein 6-alpha-L-fucosyltransferase [EC:2.4.1.68]	S
K00718	FUT1_2; galactoside 2-L-fucosyltransferase 1/2 [EC:2.4.1.69]	S
K00719	B3GALNT1, B3GALT3; galactosylgalactosylglucosylceramide beta-D-acetylgalactosaminyltransferase [EC:2.4.1.79]	S
K00720	UGCG; ceramide glucosyltransferase [EC:2.4.1.80]	Y
K00721	DPM1; dolichol-phosphate mannosyltransferase [EC:2.4.1.83]	S
K00722	GBGT1; globoside alpha-N-acetylgalactosaminyltransferase [EC:2.4.1.88]	S
K00725	B4GALNT1, GALGT; (N-Acetylneuraminyl)-galactosylglucosylceramide N-acetylgalactosaminyltransferase [EC:2.4.1.92]	YS
K00726	MGAT1; alpha-1,3-mannosyl-glycoprotein beta-1,2-N-acetylglucosaminyltransferase [EC:2.4.1.101]	S
K00727	GCNT1; beta-1,3-galactosyl-O-glycosyl-glycoprotein beta-1,6-N-acetylglucosaminyltransferase [EC:2.4.1.102]	S
K00728	POMT, pmt; dolichyl-phosphate-mannose-protein mannosyltransferase [EC:2.4.1.109]	S
K00729	ALG5; dolichyl-phosphate beta-glucosyltransferase [EC:2.4.1.117]	S
K00730	OST4; dolichyl-diphosphooligosaccharide---protein glycosyltransferase subunit 4	S
K00731	C1GALT1; glycoprotein-N-acetylgalactosamine 3-beta-galactosyltransferase [EC:2.4.1.122]	S
K00733	B4GALT7; xylosylprotein 4-beta-galactosyltransferase [EC:2.4.1.133]	S
K00734	B3GALT6; galactosylxylosylprotein 3-beta-galactosyltransferase [EC:2.4.1.134]	S
K00735	B3GAT1; galactosylgalactosylxylosylprotein 3-beta-glucuronosyltransferase 1 [EC:2.4.1.135]	S
K00736	MGAT2; alpha-1,6-mannosyl-glycoprotein beta-1,2-N-acetylglucosaminyltransferase [EC:2.4.1.143]	S
K00737	MGAT3; beta-1,4-mannosyl-glycoprotein beta-1,4-N-acetylglucosaminyltransferase [EC:2.4.1.144]	S
K00738	MGAT4A_B; alpha-1,3-mannosylglycoprotein beta-1,4-N-acetylglucosaminyltransferase A/B [EC:2.4.1.145]	S
K00739	B3GNT6; acetylgalactosaminyl-O-glycosyl-glycoprotein beta-1,3-N-acetylglucosaminyltransferase [EC:2.4.1.147]	S
K00741	B3GNT2; N-acetyllactosaminide beta-1,3-N-acetylglucosaminyltransferase [EC:2.4.1.149]	S
K00742	GCNT2; N-acetyllactosaminide beta-1,6-N-acetylglucosaminyltransferase [EC:2.4.1.150]	S
K00743	GGTA1; N-acetyllactosaminide 3-alpha-galactosyltransferase [EC:2.4.1.87]	S
K00744	MGAT5; alpha-1,3(6)-mannosylglycoprotein beta-1,6-N-acetyl-glucosaminyltransferase [EC:2.4.1.155]	S
K00746	CSGALNACT1_2; chondroitin sulfate N-acetylgalactosaminyltransferase 1/2 [EC:2.4.1.174 2.4.1.175]	S
K00747	CHPF; chondroitin polymerizing factor [EC:2.4.1.175 2.4.1.226]	S
K00748	lpxB; lipid-A-disaccharide synthase [EC:2.4.1.182]	S
K00750	GYG1, GYG2; glycogenin [EC:2.4.1.186]	Y
K00753	E2.4.1.214; glycoprotein 3-alpha-L-fucosyltransferase [EC:2.4.1.214]	S
K00756	pdp; pyrimidine-nucleoside phosphorylase [EC:2.4.2.2]	Y
K00757	udp, UPP; uridine phosphorylase [EC:2.4.2.3]	Y
K00758	deoA, TYMP; thymidine phosphorylase [EC:2.4.2.4]	Y
K00759	APRT, apt; adenine phosphoribosyltransferase [EC:2.4.2.7]	Y
K00760	hprT, hpt, HPRT1; hypoxanthine phosphoribosyltransferase [EC:2.4.2.8]	Y
K00761	upp, UPRT; uracil phosphoribosyltransferase [EC:2.4.2.9]	Y
K00762	pyrE; orotate phosphoribosyltransferase [EC:2.4.2.10]	Y
K00764	purF, PPAT; amidophosphoribosyltransferase [EC:2.4.2.14]	Y
K00765	hisG; ATP phosphoribosyltransferase [EC:2.4.2.17]	Y
K00766	trpD; anthranilate phosphoribosyltransferase [EC:2.4.2.18]	Y
K00769	gpt; xanthine phosphoribosyltransferase [EC:2.4.2.22]	Y
K00770	E2.4.2.24; 1,4-beta-D-xylan synthase [EC:2.4.2.24]	Y
K00771	XYLT; protein xylosyltransferase [EC:2.4.2.26]	S
K00772	mtaP, MTAP; 5'-methylthioadenosine phosphorylase [EC:2.4.2.28]	Y
K00778	ST6GAL1; beta-galactoside alpha-2,6-sialyltransferase (sialyltransferase 1) [EC:2.4.3.1]	S
K00779	ST6GAL2; beta-galactoside alpha-2,6-sialyltransferase (sialyltransferase 2) [EC:2.4.3.1]	S
K00780	ST3GAL1; beta-galactoside alpha-2,3-sialyltransferase (sialyltransferase 4A) [EC:2.4.3.2 2.4.3.4]	S
K00781	ST3GAL3; N-acetyllactosaminide alpha-2,3-sialyltransferase (sialyltransferase 6) [EC:2.4.3.6]	S
K00789	metK, MAT; S-adenosylmethionine synthetase [EC:2.5.1.6]	Y
K00790	murA; UDP-N-acetylglucosamine 1-carboxyvinyltransferase [EC:2.5.1.7]	YS
K00797	speE, SRM, SPE3; spermidine synthase [EC:2.5.1.16]	Y
K00799	GST, gst; glutathione S-transferase [EC:2.5.1.18]	Y
K00800	aroA; 3-phosphoshikimate 1-carboxyvinyltransferase [EC:2.5.1.19]	Y
K00801	FDFT1; farnesyl-diphosphate farnesyltransferase [EC:2.5.1.21]	Y
K00802	SMS; spermine synthase [EC:2.5.1.22]	Y
K00803	AGPS, agpS; alkyldihydroxyacetonephosphate synthase [EC:2.5.1.26]	Y
K00806	uppS; undecaprenyl diphosphate synthase [EC:2.5.1.31]	S
K00807	LTC4S; leukotriene-C4 synthase [EC:4.4.1.20]	Y
K00808	hss; homospermidine synthase [EC:2.5.1.44]	S
K00811	ASP5; aspartate aminotransferase, chloroplastic [EC:2.6.1.1]	YS
K00812	aspB; aspartate aminotransferase [EC:2.6.1.1]	YS
K00813	aspC; aspartate aminotransferase [EC:2.6.1.1]	YS
K00814	GPT, ALT; alanine transaminase [EC:2.6.1.2]	Y
K00815	TAT; tyrosine aminotransferase [EC:2.6.1.5]	YS
K00816	CCBL; kynurenine---oxoglutarate transaminase / cysteine-S-conjugate beta-lyase / glutamine---phenylpyruvate transaminase [EC:2.6.1.7 4.4.1.13 2.6.1.64]	Y
K00817	hisC; histidinol-phosphate aminotransferase [EC:2.6.1.9]	YS
K00818	E2.6.1.11, argD; acetylornithine aminotransferase [EC:2.6.1.11]	Y
K00819	rocD, OAT; ornithine--oxo-acid transaminase [EC:2.6.1.13]	Y
K00820	glmS, GFPT; glutamine---fructose-6-phosphate transaminase (isomerizing) [EC:2.6.1.16]	Y
K00821	argD; acetylornithine/N-succinyldiaminopimelate aminotransferase [EC:2.6.1.11 2.6.1.17]	Y
K00822	E2.6.1.18; beta-alanine--pyruvate transaminase [EC:2.6.1.18]	Y
K00823	puuE; 4-aminobutyrate aminotransferase [EC:2.6.1.19]	Y
K00824	dat; D-alanine transaminase [EC:2.6.1.21]	Y
K00825	AADAT, KAT2; kynurenine/2-aminoadipate aminotransferase [EC:2.6.1.7 2.6.1.39]	Y
K00826	E2.6.1.42, ilvE; branched-chain amino acid aminotransferase [EC:2.6.1.42]	YS
K00827	AGXT2; alanine-glyoxylate transaminase / (R)-3-amino-2-methylpropionate-pyruvate transaminase [EC:2.6.1.44 2.6.1.40]	Y
K00830	AGXT; alanine-glyoxylate transaminase / serine-glyoxylate transaminase / serine-pyruvate transaminase [EC:2.6.1.44 2.6.1.45 2.6.1.51]	YA
K00831	serC, PSAT1; phosphoserine aminotransferase [EC:2.6.1.52]	YA
K00832	tyrB; aromatic-amino-acid transaminase [EC:2.6.1.57]	YS
K00835	avtA; valine--pyruvate aminotransferase [EC:2.6.1.66]	Y
K00836	ectB, dat; diaminobutyrate-2-oxoglutarate transaminase [EC:2.6.1.76]	Y
K00837	ISS1, VAS1; aromatic aminotransferase [EC:2.6.1.-]	Y
K00838	ARO8; aromatic amino acid aminotransferase I / 2-aminoadipate transaminase [EC:2.6.1.57 2.6.1.39 2.6.1.27 2.6.1.5]	YS
K00839	pucG; (S)-ureidoglycine---glyoxylate transaminase [EC:2.6.1.112]	Y
K00840	astC; succinylornithine aminotransferase [EC:2.6.1.81]	Y
K00841	patA; aminotransferase [EC:2.6.1.-]	Y
K00844	HK; hexokinase [EC:2.7.1.1]	Y
K00845	glk; glucokinase [EC:2.7.1.2]	Y
K00846	KHK; ketohexokinase [EC:2.7.1.3]	Y
K00847	E2.7.1.4, scrK; fructokinase [EC:2.7.1.4]	Y
K00848	rhaB; rhamnulokinase [EC:2.7.1.5]	Y
K00849	galK; galactokinase [EC:2.7.1.6]	Y
K00850	pfkA, PFK; 6-phosphofructokinase 1 [EC:2.7.1.11]	YA
K00851	idnK, gntK; gluconokinase [EC:2.7.1.12]	Y
K00852	rbsK, RBKS; ribokinase [EC:2.7.1.15]	Y
K00853	araB; L-ribulokinase [EC:2.7.1.16]	Y
K00854	xylB, XYLB; xylulokinase [EC:2.7.1.17]	Y
K00856	ADK, adoK; adenosine kinase [EC:2.7.1.20]	Y
K00857	tdk, TK; thymidine kinase [EC:2.7.1.21]	Y
K00860	cysC; adenylylsulfate kinase [EC:2.7.1.25]	YA
K00863	DAK, TKFC; triose/dihydroxyacetone kinase / FAD-AMP lyase (cyclizing) [EC:2.7.1.28 2.7.1.29 4.6.1.15]	YA
K00864	glpK, GK; glycerol kinase [EC:2.7.1.30]	Y
K00865	glxK, garK; glycerate 2-kinase [EC:2.7.1.165]	Y
K00866	CKI1; choline kinase [EC:2.7.1.32]	Y
K00872	thrB; homoserine kinase [EC:2.7.1.39]	Y
K00873	PK, pyk; pyruvate kinase [EC:2.7.1.40]	Y
K00874	kdgK; 2-dehydro-3-deoxygluconokinase [EC:2.7.1.45]	Y
K00875	rbtK, FGGY; D-ribulokinase [EC:2.7.1.47]	Y
K00876	udk, UCK; uridine kinase [EC:2.7.1.48]	Y
K00879	fucK; L-fuculokinase [EC:2.7.1.51]	Y
K00880	lyxK; L-xylulokinase [EC:2.7.1.53]	Y
K00881	alsK; allose kinase [EC:2.7.1.55]	Y
K00882	fruK; 1-phosphofructokinase [EC:2.7.1.56]	YS
K00883	dgoK; 2-dehydro-3-deoxygalactonokinase [EC:2.7.1.58]	Y
K00884	NAGK, nagK; N-acetylglucosamine kinase [EC:2.7.1.59]	Y
K00885	nanK; N-acylmannosamine kinase [EC:2.7.1.60]	Y
K00886	ppgK; polyphosphate glucokinase [EC:2.7.1.63]	Y
K00887	dgkA; undecaprenol kinase [EC:2.7.1.66]	S
K00888	PI4KA; phosphatidylinositol 4-kinase A [EC:2.7.1.67]	Y
K00889	PIP5K; 1-phosphatidylinositol-4-phosphate 5-kinase [EC:2.7.1.68]	YA
K00891	aroK, aroL; shikimate kinase [EC:2.7.1.71]	Y
K00892	gsk; inosine kinase [EC:2.7.1.73]	Y
K00893	DCK; deoxycitidine/deoxyadenosine/deoxyguanosine kinase [EC:2.7.1.74 2.7.1.76 2.7.1.113]	Y
K00894	ETNK, EKI; ethanolamine kinase [EC:2.7.1.82]	Y
K00895	pfp, PFP; diphosphate-dependent phosphofructokinase [EC:2.7.1.90]	Y
K00899	mtnK; 5-methylthioribose kinase [EC:2.7.1.100]	Y
K00900	E2.7.1.105, PFK; 6-phosphofructo-2-kinase [EC:2.7.1.105]	Y
K00901	dgkA, DGK; diacylglycerol kinase (ATP) [EC:2.7.1.107]	Y
K00902	DOLK; dolichol kinase [EC:2.7.1.108]	S
K00904	DGUOK; deoxyguanosine kinase [EC:2.7.1.113]	Y
K00907	MYLK; myosin-light-chain kinase [EC:2.7.11.18]	A
K00911	ITPK; 1D-myo-inositol-triphosphate 3-kinase [EC:2.7.1.127]	Y
K00912	lpxK; tetraacyldisaccharide 4'-kinase [EC:2.7.1.130]	S
K00913	ITPK1; inositol-1,3,4-trisphosphate 5/6-kinase / inositol-tetrakisphosphate 1-kinase [EC:2.7.1.159 2.7.1.134]	Y
K00914	PIK3C3, VPS34; phosphatidylinositol 3-kinase [EC:2.7.1.137]	Y
K00915	IPMK, IPK2; inositol-polyphosphate multikinase [EC:2.7.1.140 2.7.1.151]	Y
K00917	lacC; tagatose 6-phosphate kinase [EC:2.7.1.144]	Y
K00918	pfkC; ADP-dependent phosphofructokinase/glucokinase [EC:2.7.1.146 2.7.1.147]	YA
K00920	PIP4K2; 1-phosphatidylinositol-5-phosphate 4-kinase [EC:2.7.1.149]	YA
K00921	PIKFYVE, FAB1; 1-phosphatidylinositol-3-phosphate 5-kinase [EC:2.7.1.150]	YA
K00922	PIK3CA_B_D; phosphatidylinositol-4,5-bisphosphate 3-kinase catalytic subunit alpha/beta/delta [EC:2.7.1.153]	YA
K00923	PIK3C2; phosphatidylinositol-4-phosphate 3-kinase [EC:2.7.1.154]	Y
K00925	ackA; acetate kinase [EC:2.7.2.1]	YA
K00926	arcC; carbamate kinase [EC:2.7.2.2]	YA
K00927	PGK, pgk; phosphoglycerate kinase [EC:2.7.2.3]	Y
K00928	lysC; aspartate kinase [EC:2.7.2.4]	Y
K00929	buk; butyrate kinase [EC:2.7.2.7]	Y
K00930	argB; acetylglutamate kinase [EC:2.7.2.8]	Y
K00931	proB; glutamate 5-kinase [EC:2.7.2.11]	Y
K00932	tdcD; propionate kinase [EC:2.7.2.15]	Y
K00933	E2.7.3.2; creatine kinase [EC:2.7.3.2]	Y
K00934	E2.7.3.3; arginine kinase [EC:2.7.3.3]	Y
K00937	ppk1; polyphosphate kinase [EC:2.7.4.1]	A
K00939	adk, AK; adenylate kinase [EC:2.7.4.3]	Y
K00940	ndk, NME; nucleoside-diphosphate kinase [EC:2.7.4.6]	Y
K00942	gmk, GUK1; guanylate kinase [EC:2.7.4.8]	Y
K00943	tmk, DTYMK; dTMP kinase [EC:2.7.4.9]	Y
K00944	AK3; nucleoside-triphosphate--adenylate kinase [EC:2.7.4.10]	Y
K00945	cmk; CMP/dCMP kinase [EC:2.7.4.25]	Y
K00948	PRPS, prsA; ribose-phosphate pyrophosphokinase [EC:2.7.6.1]	Y
K00951	relA; GTP pyrophosphokinase [EC:2.7.6.5]	Y
K00955	cysNC; bifunctional enzyme CysN/CysC [EC:2.7.7.4 2.7.1.25]	YA
K00956	cysN; sulfate adenylyltransferase subunit 1 [EC:2.7.7.4]	YA
K00957	cysD; sulfate adenylyltransferase subunit 2 [EC:2.7.7.4]	YA
K00958	sat, met3; sulfate adenylyltransferase [EC:2.7.7.4]	YA
K00963	UGP2, galU, galF; UTP--glucose-1-phosphate uridylyltransferase [EC:2.7.7.9]	YS
K00965	galT, GALT; UDPglucose--hexose-1-phosphate uridylyltransferase [EC:2.7.7.12]	Y
K00966	GMPP; mannose-1-phosphate guanylyltransferase [EC:2.7.7.13]	Y
K00967	PCYT2; ethanolamine-phosphate cytidylyltransferase [EC:2.7.7.14]	Y
K00968	PCYT1; choline-phosphate cytidylyltransferase [EC:2.7.7.15]	Y
K00971	manC, cpsB; mannose-1-phosphate guanylyltransferase [EC:2.7.7.13]	YS
K00972	UAP1; UDP-N-acetylglucosamine/UDP-N-acetylgalactosamine diphosphorylase [EC:2.7.7.23 2.7.7.83]	Y
K00973	rfbA, rmlA, rffH; glucose-1-phosphate thymidylyltransferase [EC:2.7.7.24]	S
K00975	glgC; glucose-1-phosphate adenylyltransferase [EC:2.7.7.27]	YS
K00976	FPGT; fucose-1-phosphate guanylyltransferase [EC:2.7.7.30]	Y
K00977	DNTT; DNA nucleotidylexotransferase [EC:2.7.7.31]	S
K00978	rfbF; glucose-1-phosphate cytidylyltransferase [EC:2.7.7.33]	YS
K00979	kdsB; 3-deoxy-manno-octulosonate cytidylyltransferase (CMP-KDO synthetase) [EC:2.7.7.38]	S
K00980	tagD; glycerol-3-phosphate cytidylyltransferase [EC:2.7.7.39]	Y
K00981	E2.7.7.41, CDS1, CDS2, cdsA; phosphatidate cytidylyltransferase [EC:2.7.7.41]	Y
K00983	neuA, nnaC; N-acylneuraminate cytidylyltransferase [EC:2.7.7.43]	YS
K00988	APA1_2; sulfate adenylyltransferase (ADP) / ATP adenylyltransferase [EC:2.7.7.5 2.7.7.53]	YA
K00992	murU; N-acetyl-alpha-D-muramate 1-phosphate uridylyltransferase [EC:2.7.7.99]	Y
K00993	EPT1; ethanolaminephosphotransferase [EC:2.7.8.1]	Y
K00994	CHPT1, CPT1; diacylglycerol cholinephosphotransferase [EC:2.7.8.2]	Y
K00995	pgsA, PGS1; CDP-diacylglycerol---glycerol-3-phosphate 3-phosphatidyltransferase [EC:2.7.8.5]	Y
K00998	pssA; CDP-diacylglycerol---serine O-phosphatidyltransferase [EC:2.7.8.8]	Y
K00999	CDIPT; CDP-diacylglycerol--inositol 3-phosphatidyltransferase [EC:2.7.8.11]	Y
K01000	mraY; phospho-N-acetylmuramoyl-pentapeptide-transferase [EC:2.7.8.13]	S
K01001	ALG7; UDP-N-acetylglucosamine--dolichyl-phosphate N-acetylglucosaminephosphotransferase [EC:2.7.8.15]	S
K01003	bcpA; oxaloacetate decarboxylase [EC:4.1.1.112]	Y
K01004	pcs; phosphatidylcholine synthase [EC:2.7.8.24]	Y
K01005	tagT_U_V; polyisoprenyl-teichoic acid--peptidoglycan teichoic acid transferase [EC:2.7.8.-]	S
K01006	ppdK; pyruvate, orthophosphate dikinase [EC:2.7.9.1]	YA
K01007	pps, ppsA; pyruvate, water dikinase [EC:2.7.9.2]	YA
K01008	selD, SEPHS; selenide, water dikinase [EC:2.7.9.3]	Y
K01011	TST, MPST, sseA; thiosulfate/3-mercaptopyruvate sulfurtransferase [EC:2.8.1.1 2.8.1.2]	YA
K01015	SULT2B; alcohol sulfotransferase [EC:2.8.2.2]	Y
K01016	SULT1E1, STE; estrone sulfotransferase [EC:2.8.2.4]	Y
K01017	CHST11; chondroitin 4-sulfotransferase 11 [EC:2.8.2.5]	S
K01019	GAL3ST1; galactosylceramide sulfotransferase [EC:2.8.2.11]	Y
K01020	CHST3; chondroitin 6-sulfotransferase 3 [EC:2.8.2.17]	S
K01022	CHST1; keratan sulfate 6-sulfotransferase 1 [EC:2.8.2.21]	S
K01024	HS3ST1; [heparan sulfate]-glucosamine 3-sulfotransferase 1 [EC:2.8.2.23]	S
K01026	pct; propionate CoA-transferase [EC:2.8.3.1]	Y
K01027	OXCT; 3-oxoacid CoA-transferase [EC:2.8.3.5]	Y
K01028	scoA; 3-oxoacid CoA-transferase subunit A [EC:2.8.3.5]	Y
K01029	scoB; 3-oxoacid CoA-transferase subunit B [EC:2.8.3.5]	Y
K01034	atoD; acetate CoA/acetoacetate CoA-transferase alpha subunit [EC:2.8.3.8 2.8.3.9]	Y
K01035	atoA; acetate CoA/acetoacetate CoA-transferase beta subunit [EC:2.8.3.8 2.8.3.9]	Y
K01039	gctA; glutaconate CoA-transferase, subunit A [EC:2.8.3.12]	Y
K01040	gctB; glutaconate CoA-transferase, subunit B [EC:2.8.3.12]	Y
K01041	gcdG, caiB; glutaryl-CoA transferase [EC:2.8.3.-]	Y
K01042	selA; L-seryl-tRNA(Ser) seleniumtransferase [EC:2.9.1.1]	Y
K01046	lip, TGL2; triacylglycerol lipase [EC:3.1.1.3]	Y
K01047	PLA2G, SPLA2; secretory phospholipase A2 [EC:3.1.1.4]	Y
K01048	pldB; lysophospholipase [EC:3.1.1.5]	Y
K01049	ACHE; acetylcholinesterase [EC:3.1.1.7]	Y
K01051	E3.1.1.11; pectinesterase [EC:3.1.1.11]	Y
K01052	LIPA; lysosomal acid lipase/cholesteryl ester hydrolase [EC:3.1.1.13]	Y
K01053	gnl, RGN; gluconolactonase [EC:3.1.1.17]	Y
K01054	MGLL; acylglycerol lipase [EC:3.1.1.23]	Y
K01057	PGLS, pgl, devB; 6-phosphogluconolactonase [EC:3.1.1.31]	Y
K01058	pldA; phospholipase A1/A2 [EC:3.1.1.32 3.1.1.4]	Y
K01059	LPL; lipoprotein lipase [EC:3.1.1.34]	Y
K01062	PLA2G7, PAFAH; platelet-activating factor acetylhydrolase [EC:3.1.1.47]	Y
K01067	E3.1.2.1, ACH1; acetyl-CoA hydrolase [EC:3.1.2.1]	Y
K01068	ACOT1_2_4; acyl-coenzyme A thioesterase 1/2/4 [EC:3.1.2.2]	Y
K01069	gloB, gloC, HAGH; hydroxyacylglutathione hydrolase [EC:3.1.2.6]	Y
K01070	frmB, ESD, fghA; S-formylglutathione hydrolase [EC:3.1.2.12]	A
K01071	MCH; medium-chain acyl-[acyl-carrier-protein] hydrolase [EC:3.1.2.21]	Y
K01074	PPT; palmitoyl-protein thioesterase [EC:3.1.2.22]	Y
K01079	serB, PSPH; phosphoserine phosphatase [EC:3.1.3.3]	YA
K01080	PLPP1_2_3; phosphatidate phosphatase [EC:3.1.3.4]	Y
K01081	E3.1.3.5; 5'-nucleotidase [EC:3.1.3.5]	Y
K01082	cysQ, MET22, BPNT1; 3'(2'), 5'-bisphosphate nucleotidase [EC:3.1.3.7]	A
K01083	E3.1.3.8; 3-phytase [EC:3.1.3.8]	Y
K01084	G6PC; glucose-6-phosphatase [EC:3.1.3.9]	Y
K01085	agp; glucose-1-phosphatase [EC:3.1.3.10]	Y
K01086	fbp-SEBP; fructose-1,6-bisphosphatase I / sedoheptulose-1,7-bisphosphatase [EC:3.1.3.11 3.1.3.37]	YA
K01087	otsB; trehalose 6-phosphate phosphatase [EC:3.1.3.12]	Y
K01089	hisB; imidazoleglycerol-phosphate dehydratase / histidinol-phosphatase [EC:4.2.1.19 3.1.3.15]	Y
K01091	gph; phosphoglycolate phosphatase [EC:3.1.3.18]	Y
K01092	E3.1.3.25, IMPA, suhB; myo-inositol-1(or 4)-monophosphatase [EC:3.1.3.25]	Y
K01093	appA; 4-phytase / acid phosphatase [EC:3.1.3.26 3.1.3.2]	Y
K01094	GEP4; phosphatidylglycerophosphatase GEP4 [EC:3.1.3.27]	Y
K01095	pgpA; phosphatidylglycerophosphatase A [EC:3.1.3.27]	Y
K01096	pgpB; phosphatidylglycerophosphatase B [EC:3.1.3.27 3.6.1.75 3.1.3.4 3.6.1.27]	Y
K01097	NANP; N-acylneuraminate-9-phosphatase [EC:3.1.3.29]	Y
K01099	INPP5B_F; inositol polyphosphate 5-phosphatase INPP5B/F [EC:3.1.3.36]	Y
K01103	PFKFB3; 6-phosphofructo-2-kinase / fructose-2,6-biphosphatase 3 [EC:2.7.1.105 3.1.3.46]	Y
K01106	INPP5A; inositol polyphosphate 5-phosphatase INPP5A [EC:3.1.3.56]	Y
K01107	INPP1; inositol polyphosphate 1-phosphatase [EC:3.1.3.57]	Y
K01108	MTM1; myotubularin [EC:3.1.3.64 3.1.3.95]	Y
K01109	INPP4; inositol polyphosphate-4-phosphatase [EC:3.1.3.66]	Y
K01110	PTEN; phosphatidylinositol-3,4,5-trisphosphate 3-phosphatase and dual-specificity protein phosphatase PTEN [EC:3.1.3.16 3.1.3.48 3.1.3.67]	Y
K01114	plc; phospholipase C [EC:3.1.4.3]	Y
K01115	PLD1_2; phospholipase D1/2 [EC:3.1.4.4]	Y
K01116	PLCG1; phosphatidylinositol phospholipase C, gamma-1 [EC:3.1.4.11]	Y
K01117	sph; sphingomyelin phosphodiesterase [EC:3.1.4.12]	Y
K01119	cpdB; 2',3'-cyclic-nucleotide 2'-phosphodiesterase / 3'-nucleotidase [EC:3.1.4.16 3.1.3.6]	Y
K01120	cpdP; 3',5'-cyclic-nucleotide phosphodiesterase [EC:3.1.4.17]	Y
K01122	ENPP2; ectonucleotide pyrophosphatase/phosphodiesterase family member 2 [EC:3.1.4.39]	Y
K01123	SMaseD; sphingomyelin phosphodiesterase D [EC:3.1.4.41]	Y
K01126	E3.1.4.46, glpQ, ugpQ; glycerophosphoryl diester phosphodiesterase [EC:3.1.4.46]	Y
K01127	GPLD1; glycosylphosphatidylinositol phospholipase D [EC:3.1.4.50]	S
K01129	dgt; dGTPase [EC:3.1.5.1]	Y
K01130	E3.1.6.1; arylsulfatase [EC:3.1.6.1]	Y
K01131	STS; steryl-sulfatase [EC:3.1.6.2]	Y
K01132	GALNS; N-acetylgalactosamine-6-sulfatase [EC:3.1.6.4]	S
K01134	ARSA; arylsulfatase A [EC:3.1.6.8]	Y
K01135	ARSB; arylsulfatase B [EC:3.1.6.12]	S
K01136	IDS; iduronate 2-sulfatase [EC:3.1.6.13]	S
K01137	GNS; N-acetylglucosamine-6-sulfatase [EC:3.1.6.14]	S
K01139	spoT; GTP diphosphokinase / guanosine-3',5'-bis(diphosphate) 3'-diphosphatase [EC:2.7.6.5 3.1.7.2]	Y
K01141	sbcB, exoI; exodeoxyribonuclease I [EC:3.1.11.1]	S
K01142	E3.1.11.2, xthA; exodeoxyribonuclease III [EC:3.1.11.2]	S
K01151	nfo; deoxyribonuclease IV [EC:3.1.21.2]	S
K01159	ruvC; crossover junction endodeoxyribonuclease RuvC [EC:3.1.21.10]	S
K01176	AMY, amyA, malS; alpha-amylase [EC:3.2.1.1]	Y
K01177	E3.2.1.2; beta-amylase [EC:3.2.1.2]	Y
K01178	SGA1; glucoamylase [EC:3.2.1.3]	Y
K01179	E3.2.1.4; endoglucanase [EC:3.2.1.4]	Y
K01182	IMA, malL; oligo-1,6-glucosidase [EC:3.2.1.10]	Y
K01183	E3.2.1.14; chitinase [EC:3.2.1.14]	Y
K01184	E3.2.1.15; polygalacturonase [EC:3.2.1.15]	Y
K01186	NEU1; sialidase-1 [EC:3.2.1.18]	YS
K01187	malZ; alpha-glucosidase [EC:3.2.1.20]	Y
K01188	E3.2.1.21; beta-glucosidase [EC:3.2.1.21]	Y
K01189	GLA; alpha-galactosidase [EC:3.2.1.22]	YS
K01190	lacZ; beta-galactosidase [EC:3.2.1.23]	YS
K01191	MAN2C1; alpha-mannosidase [EC:3.2.1.24]	S
K01192	E3.2.1.25, MANBA, manB; beta-mannosidase [EC:3.2.1.25]	S
K01193	INV, sacA; beta-fructofuranosidase [EC:3.2.1.26]	Y
K01194	TREH, treA, treF; alpha,alpha-trehalase [EC:3.2.1.28]	Y
K01195	uidA, GUSB; beta-glucuronidase [EC:3.2.1.31]	YS
K01196	AGL; glycogen debranching enzyme [EC:2.4.1.25 3.2.1.33]	Y
K01197	hya; hyaluronoglucosaminidase [EC:3.2.1.35]	S
K01198	xynB; xylan 1,4-beta-xylosidase [EC:3.2.1.37]	Y
K01199	EGLC; glucan endo-1,3-beta-D-glucosidase [EC:3.2.1.39]	Y
K01200	pulA; pullulanase [EC:3.2.1.41]	Y
K01201	GBA, srfJ; glucosylceramidase [EC:3.2.1.45]	YS
K01202	GALC; galactosylceramidase [EC:3.2.1.46]	Y
K01203	SI; sucrase-isomaltase [EC:3.2.1.48 3.2.1.10]	Y
K01204	NAGA; alpha-N-acetylgalactosaminidase [EC:3.2.1.49]	S
K01205	NAGLU; alpha-N-acetylglucosaminidase [EC:3.2.1.50]	S
K01206	FUCA; alpha-L-fucosidase [EC:3.2.1.51]	S
K01207	nagZ; beta-N-acetylhexosaminidase [EC:3.2.1.52]	YS
K01208	cd, ma, nplT; cyclomaltodextrinase / maltogenic alpha-amylase / neopullulanase [EC:3.2.1.54 3.2.1.133 3.2.1.135]	Y
K01209	abfA; alpha-L-arabinofuranosidase [EC:3.2.1.55]	Y
K01210	E3.2.1.58; glucan 1,3-beta-glucosidase [EC:3.2.1.58]	Y
K01212	sacC, levB; levanase [EC:3.2.1.65]	Y
K01213	E3.2.1.67; galacturan 1,4-alpha-galacturonidase [EC:3.2.1.67]	Y
K01214	ISA, treX; isoamylase [EC:3.2.1.68]	Y
K01217	IDUA; L-iduronidase [EC:3.2.1.76]	S
K01218	gmuG; mannan endo-1,4-beta-mannosidase [EC:3.2.1.78]	Y
K01220	E3.2.1.85, lacG; 6-phospho-beta-galactosidase [EC:3.2.1.85]	Y
K01222	E3.2.1.86A, celF; 6-phospho-beta-glucosidase [EC:3.2.1.86]	Y
K01223	E3.2.1.86B, bglA; 6-phospho-beta-glucosidase [EC:3.2.1.86]	Y
K01225	CBH1; cellulose 1,4-beta-cellobiosidase [EC:3.2.1.91]	Y
K01226	treC; trehalose-6-phosphate hydrolase [EC:3.2.1.93]	Y
K01227	ENGASE; mannosyl-glycoprotein endo-beta-N-acetylglucosaminidase [EC:3.2.1.96]	S
K01228	MOGS; mannosyl-oligosaccharide glucosidase [EC:3.2.1.106]	S
K01229	LCT; lactase-phlorizin hydrolase [EC:3.2.1.108 3.2.1.62]	Y
K01230	MAN1A_C, MNS1_2; mannosyl-oligosaccharide alpha-1,2-mannosidase [EC:3.2.1.113]	S
K01231	MAN2; alpha-mannosidase II [EC:3.2.1.114]	S
K01232	glvA; maltose-6'-phosphate glucosidase [EC:3.2.1.122]	Y
K01233	csn; chitosanase [EC:3.2.1.132]	Y
K01236	treZ, glgZ; maltooligosyltrehalose trehalohydrolase [EC:3.2.1.141]	Y
K01237	E3.2.1.147; myrosinase [EC:3.2.1.147]	Y
K01239	E3.2.2.1; purine nucleosidase [EC:3.2.2.1]	Y
K01240	URH1; uridine nucleosidase [EC:3.2.2.3]	Y
K01241	amn; AMP nucleosidase [EC:3.2.2.4]	Y
K01243	mtnN, mtn, pfs; adenosylhomocysteine nucleosidase [EC:3.2.2.9]	Y
K01244	MTN; 5'-methylthioadenosine nucleosidase [EC:3.2.2.16]	Y
K01246	tag; DNA-3-methyladenine glycosylase I [EC:3.2.2.20]	S
K01247	alkA; DNA-3-methyladenine glycosylase II [EC:3.2.2.21]	S
K01250	rihA; pyrimidine-specific ribonucleoside hydrolase [EC:3.2.2.-]	Y
K01251	AHCY, ahcY; adenosylhomocysteinase [EC:3.13.2.1]	Y
K01254	LTA4H; leukotriene-A4 hydrolase [EC:3.3.2.6]	Y
K01255	CARP, pepA; leucyl aminopeptidase [EC:3.4.11.1]	Y
K01256	pepN; aminopeptidase N [EC:3.4.11.2]	Y
K01259	pip; proline iminopeptidase [EC:3.4.11.5]	Y
K01270	pepD; dipeptidase D [EC:3.4.13.-]	Y
K01313	F2; coagulation factor II (thrombin) [EC:3.4.21.5]	A
K01424	E3.5.1.1, ansA, ansB; L-asparaginase [EC:3.5.1.1]	Y
K01425	glsA, GLS; glutaminase [EC:3.5.1.2]	Y
K01426	E3.5.1.4, amiE; amidase [EC:3.5.1.4]	Y
K01427	URE; urease [EC:3.5.1.5]	Y
K01428	ureC; urease subunit alpha [EC:3.5.1.5]	Y
K01429	ureB; urease subunit beta [EC:3.5.1.5]	Y
K01430	ureA; urease subunit gamma [EC:3.5.1.5]	Y
K01431	UPB1, pydC; beta-ureidopropionase [EC:3.5.1.6]	Y
K01432	AFMID; arylformamidase [EC:3.5.1.9]	Y
K01433	purU; formyltetrahydrofolate deformylase [EC:3.5.1.10]	Y
K01437	ASPA, aspA; aspartoacylase [EC:3.5.1.15]	Y
K01438	argE; acetylornithine deacetylase [EC:3.5.1.16]	Y
K01439	dapE; succinyl-diaminopimelate desuccinylase [EC:3.5.1.18]	Y
K01441	ACER1_2, ASAH3; alkaline ceramidase [EC:3.5.1.23]	Y
K01442	cbh; choloylglycine hydrolase [EC:3.5.1.24]	Y
K01443	nagA, AMDHD2; N-acetylglucosamine-6-phosphate deacetylase [EC:3.5.1.25]	Y
K01444	AGA, aspG; N4-(beta-N-acetylglucosaminyl)-L-asparaginase [EC:3.5.1.26]	S
K01452	E3.5.1.41; chitin deacetylase [EC:3.5.1.41]	Y
K01455	E3.5.1.49; formamidase [EC:3.5.1.49]	YA
K01457	atzF; allophanate hydrolase [EC:3.5.1.54]	Y
K01458	hutG; N-formylglutamate deformylase [EC:3.5.1.68]	Y
K01460	gsp; glutathionylspermidine amidase/synthetase [EC:3.5.1.78 6.3.1.8]	Y
K01464	DPYS, dht, hydA; dihydropyrimidinase [EC:3.5.2.2]	Y
K01465	URA4, pyrC; dihydroorotase [EC:3.5.2.3]	Y
K01466	allB; allantoinase [EC:3.5.2.5]	Y
K01468	hutI, AMDHD1; imidazolonepropionase [EC:3.5.2.7]	Y
K01469	OPLAH, OXP1, oplAH; 5-oxoprolinase (ATP-hydrolysing) [EC:3.5.2.9]	Y
K01470	E3.5.2.10; creatinine amidohydrolase [EC:3.5.2.10]	Y
K01473	hyuA; N-methylhydantoinase A [EC:3.5.2.14]	Y
K01474	hyuB; N-methylhydantoinase B [EC:3.5.2.14]	Y
K01476	E3.5.3.1, rocF, arg; arginase [EC:3.5.3.1]	Y
K01477	alc, ALLC; allantoicase [EC:3.5.3.4]	Y
K01478	arcA; arginine deiminase [EC:3.5.3.6]	Y
K01479	hutG; formiminoglutamase [EC:3.5.3.8]	Y
K01480	speB; agmatinase [EC:3.5.3.11]	Y
K01483	allA; ureidoglycolate lyase [EC:4.3.2.3]	Y
K01484	astB; succinylarginine dihydrolase [EC:3.5.3.23]	Y
K01485	codA; cytosine/creatinine deaminase [EC:3.5.4.1 3.5.4.21]	Y
K01486	ade; adenine deaminase [EC:3.5.4.2]	Y
K01487	guaD, GDA; guanine deaminase [EC:3.5.4.3]	Y
K01488	add, ADA; adenosine deaminase [EC:3.5.4.4]	Y
K01489	cdd, CDA; cytidine deaminase [EC:3.5.4.5]	Y
K01490	AMPD; AMP deaminase [EC:3.5.4.6]	Y
K01491	folD; methylenetetrahydrofolate dehydrogenase (NADP+) / methenyltetrahydrofolate cyclohydrolase [EC:1.5.1.5 3.5.4.9]	A
K01492	purNH; phosphoribosylglycinamide/phosphoribosylaminoimidazolecarboxamide formyltransferase [EC:2.1.2.2 2.1.2.3]	Y
K01493	comEB; dCMP deaminase [EC:3.5.4.12]	Y
K01494	dcd; dCTP deaminase [EC:3.5.4.13]	Y
K01496	hisI; phosphoribosyl-AMP cyclohydrolase [EC:3.5.4.19]	Y
K01499	mch; methenyltetrahydromethanopterin cyclohydrolase [EC:3.5.4.27]	A
K01500	fchA; methenyltetrahydrofolate cyclohydrolase [EC:3.5.4.9]	A
K01501	E3.5.5.1; nitrilase [EC:3.5.5.1]	YA
K01505	E3.5.99.7; 1-aminocyclopropane-1-carboxylate deaminase [EC:3.5.99.7]	Y
K01506	davA; 5-aminopentanamidase [EC:3.5.1.30]	Y
K01507	ppa; inorganic pyrophosphatase [EC:3.6.1.1]	A
K01509	ENTPD2; adenosinetriphosphatase [EC:3.6.1.-]	Y
K01510	ENTPD1_3_8, CD39; apyrase [EC:3.6.1.5]	Y
K01511	ENTPD5_6; ectonucleoside triphosphate diphosphohydrolase 5/6 [EC:3.6.1.6]	Y
K01512	acyP; acylphosphatase [EC:3.6.1.7]	Y
K01513	ENPP1_3, CD203; ectonucleotide pyrophosphatase/phosphodiesterase family member 1/3 [EC:3.1.4.1 3.6.1.9]	Y
K01514	PRUNE, PPX1; exopolyphosphatase [EC:3.6.1.11]	Y
K01515	nudF; ADP-ribose diphosphatase [EC:3.6.1.13 3.6.1.-]	Y
K01517	ADPRM; manganese-dependent ADP-ribose/CDP-alcohol diphosphatase [EC:3.6.1.13 3.6.1.16 3.6.1.53]	Y
K01518	NUDT2; bis(5'-nucleosidyl)-tetraphosphatase [EC:3.6.1.17]	Y
K01519	rdgB, ITPA; XTP/dITP diphosphohydrolase [EC:3.6.1.66]	Y
K01520	dut, DUT; dUTP diphosphatase [EC:3.6.1.23]	Y
K01521	cdh; CDP-diacylglycerol pyrophosphatase [EC:3.6.1.26]	Y
K01522	FHIT; bis(5'-adenosyl)-triphosphatase [EC:3.6.1.29]	Y
K01523	hisE; phosphoribosyl-ATP pyrophosphohydrolase [EC:3.6.1.31]	Y
K01524	ppx-gppA; exopolyphosphatase / guanosine-5'-triphosphate,3'-diphosphate pyrophosphatase [EC:3.6.1.11 3.6.1.40]	Y
K01525	apaH; bis(5'-nucleosyl)-tetraphosphatase (symmetrical) [EC:3.6.1.41]	Y
K01529	yjjX; inosine/xanthosine triphosphatase [EC:3.6.1.73]	Y
K01535	PMA1, PMA2; H+-transporting ATPase [EC:7.1.2.1]	A
K01542	ATP4A; H+/K+-exchanging ATPase subunit alpha [EC:7.2.2.19]	A
K01543	ATP4B; H+/K+-exchanging ATPase subunit beta [EC:7.2.2.19]	A
K01544	ATP12A; non-gastric H+/K+-exchanging ATPase [EC:7.2.2.19]	A
K01549	TIM11, ATP21; F-type H+-transporting ATP synthase subunit e	A
K01555	FAH, fahA; fumarylacetoacetase [EC:3.7.1.2]	Y
K01556	KYNU, kynU; kynureninase [EC:3.7.1.3]	Y
K01557	FAHD1; acylpyruvate hydrolase [EC:3.7.1.5]	Y
K01565	SGSH; N-sulfoglucosamine sulfohydrolase [EC:3.10.1.1]	S
K01566	E3.13.1.9; S-inosyl-L-homocysteine hydrolase [EC:3.13.1.9]	Y
K01568	PDC, pdc; pyruvate decarboxylase [EC:4.1.1.1]	Y
K01569	oxdD; oxalate decarboxylase [EC:4.1.1.2]	Y
K01571	oadA; oxaloacetate decarboxylase (Na+ extruding) subunit alpha [EC:7.2.4.2]	Y
K01573	oadG; oxaloacetate decarboxylase (Na+ extruding) subunit gamma	Y
K01574	adc; acetoacetate decarboxylase [EC:4.1.1.4]	Y
K01575	alsD, budA, aldC; acetolactate decarboxylase [EC:4.1.1.5]	Y
K01577	oxc; oxalyl-CoA decarboxylase [EC:4.1.1.8]	Y
K01578	MLYCD; malonyl-CoA decarboxylase [EC:4.1.1.9]	Y
K01579	panD; aspartate 1-decarboxylase [EC:4.1.1.11]	Y
K01580	E4.1.1.15, gadB, gadA, GAD; glutamate decarboxylase [EC:4.1.1.15]	Y
K01581	E4.1.1.17, ODC1, speC, speF; ornithine decarboxylase [EC:4.1.1.17]	Y
K01582	E4.1.1.18, ldcC, cadA; lysine decarboxylase [EC:4.1.1.18]	YS
K01583	E4.1.1.19; arginine decarboxylase [EC:4.1.1.19]	Y
K01584	adiA; arginine decarboxylase [EC:4.1.1.19]	Y
K01585	speA; arginine decarboxylase [EC:4.1.1.19]	Y
K01586	lysA; diaminopimelate decarboxylase [EC:4.1.1.20]	Y
K01587	PAICS; phosphoribosylaminoimidazole carboxylase / phosphoribosylaminoimidazole-succinocarboxamide synthase [EC:4.1.1.21 6.3.2.6]	Y
K01588	purE; 5-(carboxyamino)imidazole ribonucleotide mutase [EC:5.4.99.18]	Y
K01589	purK; 5-(carboxyamino)imidazole ribonucleotide synthase [EC:6.3.4.18]	Y
K01590	hdc, HDC; histidine decarboxylase [EC:4.1.1.22]	Y
K01591	pyrF; orotidine-5'-phosphate decarboxylase [EC:4.1.1.23]	Y
K01592	TYDC; tyrosine decarboxylase [EC:4.1.1.25]	YS
K01593	DDC, TDC; aromatic-L-amino-acid/L-tryptophan decarboxylase [EC:4.1.1.28 4.1.1.105]	YS
K01595	ppc; phosphoenolpyruvate carboxylase [EC:4.1.1.31]	YA
K01596	E4.1.1.32, pckA, PCK; phosphoenolpyruvate carboxykinase (GTP) [EC:4.1.1.32]	Y
K01601	rbcL, cbbL; ribulose-bisphosphate carboxylase large chain [EC:4.1.1.39]	Y
K01602	rbcS, cbbS; ribulose-bisphosphate carboxylase small chain [EC:4.1.1.39]	Y
K01608	gcl; tartronate-semialdehyde synthase [EC:4.1.1.47]	Y
K01609	trpC; indole-3-glycerol phosphate synthase [EC:4.1.1.48]	Y
K01610	pckA; phosphoenolpyruvate carboxykinase (ATP) [EC:4.1.1.49]	Y
K01611	speD, AMD1; S-adenosylmethionine decarboxylase [EC:4.1.1.50]	Y
K01613	psd, PISD; phosphatidylserine decarboxylase [EC:4.1.1.65]	Y
K01615	gcdA; glutaconyl-CoA decarboxylase subunit alpha [EC:7.2.4.5]	Y
K01616	kgd; multifunctional 2-oxoglutarate metabolism enzyme [EC:2.2.1.5 4.1.1.71 1.2.4.2 2.3.1.61]	Y
K01618	E4.1.1.107; 3,4-dihydroxyphenylacetaldehyde synthase [EC:4.1.1.107]	Y
K01619	deoC, DERA; deoxyribose-phosphate aldolase [EC:4.1.2.4]	Y
K01620	ltaE; threonine aldolase [EC:4.1.2.48]	Y
K01621	xfp, xpk; xylulose-5-phosphate/fructose-6-phosphate phosphoketolase [EC:4.1.2.9 4.1.2.22]	Y
K01622	K01622; fructose 1,6-bisphosphate aldolase/phosphatase [EC:4.1.2.13 3.1.3.11]	YA
K01623	ALDO; fructose-bisphosphate aldolase, class I [EC:4.1.2.13]	YA
K01624	FBA, fbaA; fructose-bisphosphate aldolase, class II [EC:4.1.2.13]	YA
K01625	eda; 2-dehydro-3-deoxyphosphogluconate aldolase / (4S)-4-hydroxy-2-oxoglutarate aldolase [EC:4.1.2.14 4.1.3.42]	Y
K01626	E2.5.1.54, aroF, aroG, aroH; 3-deoxy-7-phosphoheptulonate synthase [EC:2.5.1.54]	Y
K01627	kdsA; 2-dehydro-3-deoxyphosphooctonate aldolase (KDO 8-P synthase) [EC:2.5.1.55]	S
K01628	fucA; L-fuculose-phosphate aldolase [EC:4.1.2.17]	Y
K01629	rhaD; rhamnulose-1-phosphate aldolase [EC:4.1.2.19]	Y
K01630	garL; 2-dehydro-3-deoxyglucarate aldolase [EC:4.1.2.20]	Y
K01631	dgoA; 2-dehydro-3-deoxyphosphogalactonate aldolase [EC:4.1.2.21]	Y
K01634	SGPL1, DPL1; sphinganine-1-phosphate aldolase [EC:4.1.2.27]	Y
K01635	lacD; tagatose 1,6-diphosphate aldolase [EC:4.1.2.40]	Y
K01636	K01636; ribulose 1-phosphate aldolase [EC:4.1.2.-]	Y
K01637	E4.1.3.1, aceA; isocitrate lyase [EC:4.1.3.1]	Y
K01638	aceB, glcB; malate synthase [EC:2.3.3.9]	Y
K01639	E4.1.3.3, nanA, NPL; N-acetylneuraminate lyase [EC:4.1.3.3]	Y
K01640	HMGCL, hmgL; hydroxymethylglutaryl-CoA lyase [EC:4.1.3.4]	Y
K01641	HMGCS; hydroxymethylglutaryl-CoA synthase [EC:2.3.3.10]	Y
K01647	CS, gltA; citrate synthase [EC:2.3.3.1]	Y
K01648	ACLY; ATP citrate (pro-S)-lyase [EC:2.3.3.8]	YA
K01649	leuA, IMS; 2-isopropylmalate synthase [EC:2.3.3.13]	Y
K01652	E2.2.1.6L, ilvB, ilvG, ilvI; acetolactate synthase I/II/III large subunit [EC:2.2.1.6]	Y
K01653	E2.2.1.6S, ilvH, ilvN; acetolactate synthase I/III small subunit [EC:2.2.1.6]	Y
K01654	neuB, nnaB; N-acetylneuraminate synthase [EC:2.5.1.56]	YS
K01655	LYS21, LYS20; homocitrate synthase [EC:2.3.3.14]	Y
K01656	TRP3; anthranilate synthase / indole-3-glycerol phosphate synthase [EC:4.1.3.27 4.1.1.48]	Y
K01657	trpE; anthranilate synthase component I [EC:4.1.3.27]	YS
K01658	trpG; anthranilate synthase component II [EC:4.1.3.27]	YS
K01659	prpC; 2-methylcitrate synthase [EC:2.3.3.5]	Y
K01663	HIS7; imidazole glycerol-phosphate synthase [EC:4.3.2.10]	Y
K01666	mhpE; 4-hydroxy 2-oxovalerate aldolase [EC:4.1.3.39]	Y
K01667	tnaA; tryptophanase [EC:4.1.99.1]	Y
K01668	E4.1.99.2; tyrosine phenol-lyase [EC:4.1.99.2]	Y
K01672	CA; carbonic anhydrase [EC:4.2.1.1]	A
K01673	cynT, can; carbonic anhydrase [EC:4.2.1.1]	A
K01674	cah; carbonic anhydrase [EC:4.2.1.1]	A
K01675	fumD; fumarate hydratase D [EC:4.2.1.2]	YA
K01676	E4.2.1.2A, fumA, fumB; fumarate hydratase, class I [EC:4.2.1.2]	YA
K01677	E4.2.1.2AA, fumA; fumarate hydratase subunit alpha [EC:4.2.1.2]	YA
K01678	E4.2.1.2AB, fumB; fumarate hydratase subunit beta [EC:4.2.1.2]	YA
K01679	E4.2.1.2B, fumC, FH; fumarate hydratase, class II [EC:4.2.1.2]	YA
K01681	ACO, acnA; aconitate hydratase [EC:4.2.1.3]	YA
K01682	acnB; aconitate hydratase 2 / 2-methylisocitrate dehydratase [EC:4.2.1.3 4.2.1.99]	YA
K01683	araD; D-arabinonate dehydratase [EC:4.2.1.5]	Y
K01684	dgoD; galactonate dehydratase [EC:4.2.1.6]	Y
K01685	uxaA; altronate hydrolase [EC:4.2.1.7]	Y
K01686	uxuA; mannonate dehydratase [EC:4.2.1.8]	Y
K01687	ilvD; dihydroxy-acid dehydratase [EC:4.2.1.9]	Y
K01689	ENO, eno; enolase [EC:4.2.1.11]	YA
K01690	edd; phosphogluconate dehydratase [EC:4.2.1.12]	Y
K01692	paaF, echA; enoyl-CoA hydratase [EC:4.2.1.17]	Y
K01693	hisB; imidazoleglycerol-phosphate dehydratase [EC:4.2.1.19]	Y
K01694	TRP; tryptophan synthase [EC:4.2.1.20]	Y
K01695	trpA; tryptophan synthase alpha chain [EC:4.2.1.20]	Y
K01696	trpB; tryptophan synthase beta chain [EC:4.2.1.20]	Y
K01697	CBS; cystathionine beta-synthase [EC:4.2.1.22]	Y
K01699	pduC; propanediol dehydratase large subunit [EC:4.2.1.28]	Y
K01702	LEU1; 3-isopropylmalate dehydratase [EC:4.2.1.33]	Y
K01703	leuC, IPMI-L; 3-isopropylmalate/(R)-2-methylmalate dehydratase large subunit [EC:4.2.1.33 4.2.1.35]	YS
K01704	leuD, IPMI-S; 3-isopropylmalate/(R)-2-methylmalate dehydratase small subunit [EC:4.2.1.33 4.2.1.35]	Y
K01705	LYS4; homoaconitate hydratase [EC:4.2.1.36]	Y
K01706	gudD; glucarate dehydratase [EC:4.2.1.40]	Y
K01707	kdgD; 5-dehydro-4-deoxyglucarate dehydratase [EC:4.2.1.41]	Y
K01708	garD; galactarate dehydratase [EC:4.2.1.42]	Y
K01709	rfbG; CDP-glucose 4,6-dehydratase [EC:4.2.1.45]	YS
K01710	rfbB, rmlB, rffG; dTDP-glucose 4,6-dehydratase [EC:4.2.1.46]	S
K01711	gmd, GMDS; GDPmannose 4,6-dehydratase [EC:4.2.1.47]	YS
K01712	hutU, UROC1; urocanate hydratase [EC:4.2.1.49]	Y
K01713	pheC; cyclohexadienyl dehydratase [EC:4.2.1.51 4.2.1.91]	Y
K01714	dapA; 4-hydroxy-tetrahydrodipicolinate synthase [EC:4.3.3.7]	Y
K01715	crt; enoyl-CoA hydratase [EC:4.2.1.17]	Y
K01716	fabA; 3-hydroxyacyl-[acyl-carrier protein] dehydratase / trans-2-decenoyl-[acyl-carrier protein] isomerase [EC:4.2.1.59 5.3.3.14]	Y
K01720	prpD; 2-methylcitrate dehydratase [EC:4.2.1.79]	Y
K01721	nthA; nitrile hydratase subunit alpha [EC:4.2.1.84]	Y
K01723	AOS; hydroperoxide dehydratase [EC:4.2.1.92]	Y
K01725	cynS; cyanate lyase [EC:4.2.1.104]	A
K01728	pel; pectate lyase [EC:4.2.2.2]	Y
K01729	algL; poly(beta-D-mannuronate) lyase [EC:4.2.2.3]	Y
K01730	ogl; oligogalacturonide lyase [EC:4.2.2.6]	Y
K01731	pelW; pectate disaccharide-lyase [EC:4.2.2.9]	Y
K01733	thrC; threonine synthase [EC:4.2.3.1]	Y
K01734	mgsA; methylglyoxal synthase [EC:4.2.3.3]	Y
K01735	aroB; 3-dehydroquinate synthase [EC:4.2.3.4]	Y
K01736	aroC; chorismate synthase [EC:4.2.3.5]	Y
K01738	cysK; cysteine synthase [EC:2.5.1.47]	YA
K01739	metB; cystathionine gamma-synthase [EC:2.5.1.48]	YA
K01740	metY; O-acetylhomoserine (thiol)-lyase [EC:2.5.1.49]	Y
K01742	THS; thebaine synthase [EC:4.2.99.24]	S
K01743	E4.2.1.1; carbonic anhydrase [EC:4.2.1.1]	A
K01744	aspA; aspartate ammonia-lyase [EC:4.3.1.1]	Y
K01745	hutH, HAL; histidine ammonia-lyase [EC:4.3.1.3]	Y
K01750	E4.3.1.12, ocd; ornithine cyclodeaminase [EC:4.3.1.12]	Y
K01752	E4.3.1.17, sdaA, sdaB, tdcG; L-serine dehydratase [EC:4.3.1.17]	Y
K01753	dsdA; D-serine dehydratase [EC:4.3.1.18]	Y
K01754	E4.3.1.19, ilvA, tdcB; threonine dehydratase [EC:4.3.1.19]	Y
K01755	argH, ASL; argininosuccinate lyase [EC:4.3.2.1]	Y
K01756	purB, ADSL; adenylosuccinate lyase [EC:4.3.2.2]	Y
K01757	STR1; strictosidine synthase [EC:4.3.3.2]	S
K01758	CTH; cystathionine gamma-lyase [EC:4.4.1.1]	Y
K01759	GLO1, gloA; lactoylglutathione lyase [EC:4.4.1.5]	Y
K01760	metC; cysteine-S-conjugate beta-lyase [EC:4.4.1.13]	Y
K01761	E4.4.1.11; methionine-gamma-lyase [EC:4.4.1.11]	Y
K01762	ACS; 1-aminocyclopropane-1-carboxylate synthase [EC:4.4.1.14]	Y
K01763	SCLY; selenocysteine lyase [EC:4.4.1.16]	Y
K01765	ITPK4; inositol-1,3,4-trisphosphate 5/6-kinase [EC:2.7.1.159]	Y
K01767	cupin; S-methyl-1-thioxylulose 5-phosphate methylthiotransferase [EC:2.8.4.6]	Y
K01768	E4.6.1.1; adenylate cyclase [EC:4.6.1.1]	YS
K01769	E4.6.1.2; guanylate cyclase, other [EC:4.6.1.2]	Y
K01771	plc; 1-phosphatidylinositol phosphodiesterase [EC:4.6.1.13]	Y
K01774	fumE; fumarate hydratase E [EC:4.2.1.2]	YA
K01775	alr; alanine racemase [EC:5.1.1.1]	Y
K01776	murI; glutamate racemase [EC:5.1.1.3]	Y
K01777	prdF; proline racemase [EC:5.1.1.4]	Y
K01778	dapF; diaminopimelate epimerase [EC:5.1.1.7]	Y
K01779	racD; aspartate racemase [EC:5.1.1.13]	Y
K01780	cntK; histidine racemase [EC:5.1.1.24]	Y
K01782	fadJ; 3-hydroxyacyl-CoA dehydrogenase / enoyl-CoA hydratase / 3-hydroxybutyryl-CoA epimerase [EC:1.1.1.35 4.2.1.17 5.1.2.3]	Y
K01783	rpe, RPE; ribulose-phosphate 3-epimerase [EC:5.1.3.1]	Y
K01784	galE, GALE; UDP-glucose 4-epimerase [EC:5.1.3.2]	YS
K01785	galM, GALM; aldose 1-epimerase [EC:5.1.3.3]	Y
K01787	RENBP; N-acylglucosamine 2-epimerase [EC:5.1.3.8]	Y
K01788	nanE; N-acylglucosamine-6-phosphate 2-epimerase [EC:5.1.3.9]	Y
K01790	rfbC, rmlC; dTDP-4-dehydrorhamnose 3,5-epimerase [EC:5.1.3.13]	S
K01791	wecB; UDP-N-acetylglucosamine 2-epimerase (non-hydrolysing) [EC:5.1.3.14]	YS
K01792	E5.1.3.15; glucose-6-phosphate 1-epimerase [EC:5.1.3.15]	Y
K01793	GLCE; heparosan-N-sulfate-glucuronate 5-epimerase [EC:5.1.3.17]	S
K01794	DSE; chondroitin-glucuronate 5-epimerase [EC:5.1.3.19]	S
K01795	algG; mannuronan 5-epimerase [EC:5.1.3.37]	Y
K01796	E5.1.99.4, AMACR, mcr; alpha-methylacyl-CoA racemase [EC:5.1.99.4]	Y
K01798	alr-murF; Alr-MurF fusion protein [EC:5.1.1.1 6.3.2.10]	YS
K01799	nicE, maiA; maleate isomerase [EC:5.2.1.1]	Y
K01800	maiA, GSTZ1; maleylacetoacetate isomerase [EC:5.2.1.2]	Y
K01801	nagL; maleylpyruvate isomerase [EC:5.2.1.4]	Y
K01803	TPI, tpiA; triosephosphate isomerase (TIM) [EC:5.3.1.1]	Y
K01804	araA; L-arabinose isomerase [EC:5.3.1.4]	Y
K01805	xylA; xylose isomerase [EC:5.3.1.5]	Y
K01807	rpiA; ribose 5-phosphate isomerase A [EC:5.3.1.6]	Y
K01808	rpiB; ribose 5-phosphate isomerase B [EC:5.3.1.6]	Y
K01809	manA, MPI; mannose-6-phosphate isomerase [EC:5.3.1.8]	YS
K01810	GPI, pgi; glucose-6-phosphate isomerase [EC:5.3.1.9]	Y
K01812	uxaC; glucuronate isomerase [EC:5.3.1.12]	Y
K01813	rhaA; L-rhamnose isomerase [EC:5.3.1.14]	Y
K01814	hisA; phosphoribosylformimino-5-aminoimidazole carboxamide ribotide isomerase [EC:5.3.1.16]	Y
K01815	kduI; 4-deoxy-L-threo-5-hexosulose-uronate ketol-isomerase [EC:5.3.1.17]	Y
K01816	hyi, gip; hydroxypyruvate isomerase [EC:5.3.1.22]	Y
K01817	trpF; phosphoribosylanthranilate isomerase [EC:5.3.1.24]	Y
K01818	fucI; L-fucose/D-arabinose isomerase [EC:5.3.1.25 5.3.1.3]	Y
K01819	E5.3.1.26, lacA, lacB; galactose-6-phosphate isomerase [EC:5.3.1.26]	Y
K01820	rhaA; L-rhamnose isomerase / sugar isomerase [EC:5.3.1.14 5.3.1.-]	Y
K01824	EBP; cholestenol Delta-isomerase [EC:5.3.3.5]	Y
K01825	fadB; 3-hydroxyacyl-CoA dehydrogenase / enoyl-CoA hydratase / 3-hydroxybutyryl-CoA epimerase / enoyl-CoA isomerase [EC:1.1.1.35 4.2.1.17 5.1.2.3 5.3.3.8]	Y
K01826	hpaF, hpcD; 5-carboxymethyl-2-hydroxymuconate isomerase [EC:5.3.3.10]	Y
K01827	DCT; dopachrome tautomerase [EC:5.3.3.12]	Y
K01828	NISO; neopinone isomerase [EC:5.3.3.24]	S
K01830	PTGDS; prostaglandin-H2 D-isomerase [EC:5.3.99.2]	Y
K01831	PTGIS, CYP8A; prostacyclin synthase [EC:5.3.99.4]	Y
K01832	TBXAS1, CYP5A; thromboxane-A synthase [EC:5.3.99.5]	Y
K01833	TRYS; trypanothione synthetase/amidase [EC:6.3.1.9 3.5.1.-]	Y
K01834	PGAM, gpmA; 2,3-bisphosphoglycerate-dependent phosphoglycerate mutase [EC:5.4.2.11]	YA
K01835	pgm; phosphoglucomutase [EC:5.4.2.2]	Y
K01836	PGM3; phosphoacetylglucosamine mutase [EC:5.4.2.3]	Y
K01837	BPGM; bisphosphoglycerate/phosphoglycerate mutase [EC:5.4.2.4 5.4.2.11]	Y
K01838	pgmB; beta-phosphoglucomutase [EC:5.4.2.6]	Y
K01839	deoB; phosphopentomutase [EC:5.4.2.7]	Y
K01840	manB; phosphomannomutase [EC:5.4.2.8]	YS
K01841	pepM; phosphoenolpyruvate phosphomutase [EC:5.4.2.9]	Y
K01843	kamA; lysine 2,3-aminomutase [EC:5.4.3.2]	Y
K01844	kamD; beta-lysine 5,6-aminomutase alpha subunit [EC:5.4.3.3]	Y
K01846	glmS, mutS, mamA; methylaspartate mutase sigma subunit [EC:5.4.99.1]	Y
K01847	MUT; methylmalonyl-CoA mutase [EC:5.4.99.2]	YA
K01848	E5.4.99.2A, mcmA1; methylmalonyl-CoA mutase, N-terminal domain [EC:5.4.99.2]	YA
K01849	E5.4.99.2B, mcmA2; methylmalonyl-CoA mutase, C-terminal domain [EC:5.4.99.2]	YA
K01850	E5.4.99.5; chorismate mutase [EC:5.4.99.5]	Y
K01852	LSS, ERG7; lanosterol synthase [EC:5.4.99.7]	Y
K01853	CAS1; cycloartenol synthase [EC:5.4.99.8]	Y
K01854	glf; UDP-galactopyranose mutase [EC:5.4.99.9]	YS
K01858	INO1, ISYNA1; myo-inositol-1-phosphate synthase [EC:5.5.1.4]	Y
K01859	E5.5.1.6; chalcone isomerase [EC:5.5.1.6]	S
K01874	MARS, metG; methionyl-tRNA synthetase [EC:6.1.1.10]	Y
K01895	ACSS1_2, acs; acetyl-CoA synthetase [EC:6.2.1.1]	YA
K01896	ACSM; medium-chain acyl-CoA synthetase [EC:6.2.1.2]	Y
K01897	ACSL, fadD; long-chain acyl-CoA synthetase [EC:6.2.1.3]	Y
K01899	LSC1; succinyl-CoA synthetase alpha subunit [EC:6.2.1.4 6.2.1.5]	Y
K01900	LSC2; succinyl-CoA synthetase beta subunit [EC:6.2.1.4 6.2.1.5]	Y
K01902	sucD; succinyl-CoA synthetase alpha subunit [EC:6.2.1.5]	YA
K01903	sucC; succinyl-CoA synthetase beta subunit [EC:6.2.1.5]	YA
K01904	4CL; 4-coumarate--CoA ligase [EC:6.2.1.12]	S
K01905	acdA; acetate---CoA ligase (ADP-forming) subunit alpha [EC:6.2.1.13]	Y
K01907	AACS, acsA; acetoacetyl-CoA synthetase [EC:6.2.1.16]	Y
K01908	ACSS3, prpE; propionyl-CoA synthetase [EC:6.2.1.17]	Y
K01909	mbtM; long-chain-fatty-acid--[acyl-carrier-protein] ligase [EC:6.2.1.20]	Y
K01912	paaK; phenylacetate-CoA ligase [EC:6.2.1.30]	YS
K01913	AAE7, ACN1; acetate/butyrate---CoA ligase [EC:6.2.1.1 6.2.1.2]	Y
K01914	asnA; aspartate--ammonia ligase [EC:6.3.1.1]	Y
K01915	glnA, GLUL; glutamine synthetase [EC:6.3.1.2]	YA
K01917	E6.3.1.8; glutathionylspermidine synthase [EC:6.3.1.8]	Y
K01918	panC; pantoate--beta-alanine ligase [EC:6.3.2.1]	Y
K01919	gshA; glutamate--cysteine ligase [EC:6.3.2.2]	Y
K01920	gshB; glutathione synthase [EC:6.3.2.3]	Y
K01921	ddl; D-alanine-D-alanine ligase [EC:6.3.2.4]	YS
K01923	purC; phosphoribosylaminoimidazole-succinocarboxamide synthase [EC:6.3.2.6]	Y
K01924	murC; UDP-N-acetylmuramate--alanine ligase [EC:6.3.2.8]	S
K01925	murD; UDP-N-acetylmuramoylalanine--D-glutamate ligase [EC:6.3.2.9]	YS
K01928	murE; UDP-N-acetylmuramoyl-L-alanyl-D-glutamate--2,6-diaminopimelate ligase [EC:6.3.2.13]	YS
K01929	murF; UDP-N-acetylmuramoyl-tripeptide--D-alanyl-D-alanine ligase [EC:6.3.2.10]	YS
K01933	purM; phosphoribosylformylglycinamidine cyclo-ligase [EC:6.3.3.1]	Y
K01937	pyrG, CTPS; CTP synthase [EC:6.3.4.2]	Y
K01938	fhs; formate--tetrahydrofolate ligase [EC:6.3.4.3]	A
K01939	purA, ADSS; adenylosuccinate synthase [EC:6.3.4.4]	Y
K01940	argG, ASS1; argininosuccinate synthase [EC:6.3.4.5]	Y
K01941	E6.3.4.6; urea carboxylase [EC:6.3.4.6]	Y
K01945	purD; phosphoribosylamine---glycine ligase [EC:6.3.4.13]	Y
K01946	ACACB; acetyl-CoA carboxylase / biotin carboxylase 2 [EC:6.4.1.2 6.3.4.14 2.1.3.15]	Y
K01948	CPS1; carbamoyl-phosphate synthase (ammonia) [EC:6.3.4.16]	YA
K01951	guaA, GMPS; GMP synthase (glutamine-hydrolysing) [EC:6.3.5.2]	Y
K01952	PFAS, purL; phosphoribosylformylglycinamidine synthase [EC:6.3.5.3]	Y
K01953	asnB, ASNS; asparagine synthase (glutamine-hydrolysing) [EC:6.3.5.4]	Y
K01954	K01954; carbamoyl-phosphate synthase [EC:6.3.5.5]	Y
K01955	carB, CPA2; carbamoyl-phosphate synthase large subunit [EC:6.3.5.5]	Y
K01956	carA, CPA1; carbamoyl-phosphate synthase small subunit [EC:6.3.5.5]	Y
K01958	PC, pyc; pyruvate carboxylase [EC:6.4.1.1]	YA
K01959	pycA; pyruvate carboxylase subunit A [EC:6.4.1.1]	YA
K01960	pycB; pyruvate carboxylase subunit B [EC:6.4.1.1]	YA
K01961	accC; acetyl-CoA carboxylase, biotin carboxylase subunit [EC:6.4.1.2 6.3.4.14]	YA
K01962	accA; acetyl-CoA carboxylase carboxyl transferase subunit alpha [EC:6.4.1.2 2.1.3.15]	YA
K01963	accD; acetyl-CoA carboxylase carboxyl transferase subunit beta [EC:6.4.1.2 2.1.3.15]	YA
K01964	K01964; acetyl-CoA/propionyl-CoA carboxylase [EC:6.4.1.2 6.4.1.3]	YA
K01965	PCCA, pccA; propionyl-CoA carboxylase alpha chain [EC:6.4.1.3]	Y
K01966	PCCB, pccB; propionyl-CoA carboxylase beta chain [EC:6.4.1.3 2.1.3.15]	Y
K01968	MCCC1, accA1; 3-methylcrotonyl-CoA carboxylase alpha subunit [EC:6.4.1.4]	Y
K01969	MCCC2, accD1; 3-methylcrotonyl-CoA carboxylase beta subunit [EC:6.4.1.4]	Y
K01971	ligD; bifunctional non-homologous end joining protein LigD [EC:6.5.1.1]	S
K01972	E6.5.1.2, ligA, ligB; DNA ligase (NAD+) [EC:6.5.1.2]	S
K01988	A4GALT; lactosylceramide 4-alpha-galactosyltransferase [EC:2.4.1.228]	S
K01991	wza, gfcE; polysaccharide biosynthesis/export protein	S
K01995	livG; branched-chain amino acid transport system ATP-binding protein	A
K01996	livF; branched-chain amino acid transport system ATP-binding protein	A
K01997	livH; branched-chain amino acid transport system permease protein	A
K01998	livM; branched-chain amino acid transport system permease protein	A
K01999	livK; branched-chain amino acid transport system substrate-binding protein	A
K02000	proV; glycine betaine/proline transport system ATP-binding protein [EC:7.6.2.9]	A
K02001	proW; glycine betaine/proline transport system permease protein	A
K02002	proX; glycine betaine/proline transport system substrate-binding protein	A
K02006	cbiO; cobalt/nickel transport system ATP-binding protein	A
K02007	cbiM; cobalt/nickel transport system permease protein	A
K02008	cbiQ; cobalt/nickel transport system permease protein	A
K02009	cbiN; cobalt/nickel transport protein	A
K02010	afuC, fbpC; iron(III) transport system ATP-binding protein [EC:7.2.2.7]	A
K02011	afuB, fbpB; iron(III) transport system permease protein	A
K02012	afuA, fbpA; iron(III) transport system substrate-binding protein	A
K02017	modC; molybdate transport system ATP-binding protein [EC:7.3.2.5]	A
K02018	modB; molybdate transport system permease protein	A
K02020	modA; molybdate transport system substrate-binding protein	A
K02036	pstB; phosphate transport system ATP-binding protein [EC:7.3.2.1]	A
K02037	pstC; phosphate transport system permease protein	A
K02038	pstA; phosphate transport system permease protein	A
K02040	pstS; phosphate transport system substrate-binding protein	A
K02041	phnC; phosphonate transport system ATP-binding protein [EC:7.3.2.2]	A
K02042	phnE; phosphonate transport system permease protein	A
K02044	phnD; phosphonate transport system substrate-binding protein	A
K02045	cysA; sulfate/thiosulfate transport system ATP-binding protein [EC:7.3.2.3]	A
K02046	cysU; sulfate/thiosulfate transport system permease protein	A
K02047	cysW; sulfate/thiosulfate transport system permease protein	A
K02048	cysP; sulfate/thiosulfate transport system substrate-binding protein	A
K02062	thiQ; thiamine transport system ATP-binding protein [EC:7.6.2.15]	A
K02063	thiP; thiamine transport system permease protein	A
K02064	thiB, tbpA; thiamine transport system substrate-binding protein	A
K02065	mlaF, linL, mkl; phospholipid/cholesterol/gamma-HCH transport system ATP-binding protein	A
K02066	mlaE, linK; phospholipid/cholesterol/gamma-HCH transport system permease protein	A
K02067	mlaD, linM; phospholipid/cholesterol/gamma-HCH transport system substrate-binding protein	A
K02071	metN; D-methionine transport system ATP-binding protein	A
K02072	metI; D-methionine transport system permease protein	A
K02073	metQ; D-methionine transport system substrate-binding protein	A
K02078	acpP; acyl carrier protein	Y
K02079	agaA; N-acetylgalactosamine-6-phosphate deacetylase [EC:3.5.1.25]	Y
K02082	agaS; D-galactosamine 6-phosphate deaminase/isomerase [EC:3.5.99.-]	Y
K02083	allC; allantoate deiminase [EC:3.5.3.9]	Y
K02085	APC; adenomatosis polyposis coli protein	A
K02107	ATPVG, ahaH, atpH; V/A-type H+/Na+-transporting ATPase subunit G/H	A
K02108	ATPF0A, atpB; F-type H+-transporting ATPase subunit a	A
K02109	ATPF0B, atpF; F-type H+-transporting ATPase subunit b	A
K02110	ATPF0C, atpE; F-type H+-transporting ATPase subunit c	A
K02111	ATPF1A, atpA; F-type H+/Na+-transporting ATPase subunit alpha [EC:7.1.2.2 7.2.2.1]	A
K02112	ATPF1B, atpD; F-type H+/Na+-transporting ATPase subunit beta [EC:7.1.2.2 7.2.2.1]	A
K02113	ATPF1D, atpH; F-type H+-transporting ATPase subunit delta	A
K02114	ATPF1E, atpC; F-type H+-transporting ATPase subunit epsilon	A
K02115	ATPF1G, atpG; F-type H+-transporting ATPase subunit gamma	A
K02117	ATPVA, ntpA, atpA; V/A-type H+/Na+-transporting ATPase subunit A [EC:7.1.2.2 7.2.2.1]	A
K02118	ATPVB, ntpB, atpB; V/A-type H+/Na+-transporting ATPase subunit B	A
K02119	ATPVC, ntpC, atpC; V/A-type H+/Na+-transporting ATPase subunit C	A
K02120	ATPVD, ntpD, atpD; V/A-type H+/Na+-transporting ATPase subunit D	A
K02121	ATPVE, ntpE, atpE; V/A-type H+/Na+-transporting ATPase subunit E	A
K02122	ATPVF, ntpF, atpF; V/A-type H+/Na+-transporting ATPase subunit F	A
K02123	ATPVI, ntpI, atpI; V/A-type H+/Na+-transporting ATPase subunit I	A
K02124	ATPVK, ntpK, atpK; V/A-type H+/Na+-transporting ATPase subunit K	A
K02125	ATPeF08, MTATP8, ATP8; F-type H+-transporting ATPase subunit 8	A
K02126	ATPeF0A, MTATP6, ATP6; F-type H+-transporting ATPase subunit a	A
K02127	ATPeF0B, ATP5F1, ATP4; F-type H+-transporting ATPase subunit b	A
K02128	ATPeF0C, ATP5G, ATP9; F-type H+-transporting ATPase subunit c	A
K02129	ATPeF0E, ATP5I; F-type H+-transporting ATPase subunit e	A
K02130	ATPeF0F, ATP5J2; F-type H+-transporting ATPase subunit f	A
K02131	ATPeF0F6, ATP5J; F-type H+-transporting ATPase subunit 6	A
K02132	ATPeF1A, ATP5A1, ATP1; F-type H+-transporting ATPase subunit alpha	A
K02133	ATPeF1B, ATP5B, ATP2; F-type H+-transporting ATPase subunit beta [EC:7.1.2.2]	A
K02134	ATPeF1D, ATP5D, ATP16; F-type H+-transporting ATPase subunit delta	A
K02135	ATPeF1E, ATP5E, ATP15; F-type H+-transporting ATPase subunit epsilon	A
K02136	ATPeF1G, ATP5C1, ATP3; F-type H+-transporting ATPase subunit gamma	A
K02137	ATPeF0O, ATP5O, ATP5; F-type H+-transporting ATPase subunit O	A
K02138	ATPeF0D, ATP5H, ATP7; F-type H+-transporting ATPase subunit d	A
K02139	ATPeFF, ATP17; F-type H+-transporting ATPase subunit f	A
K02140	ATPeFG, ATP5L, ATP20; F-type H+-transporting ATPase subunit g	A
K02141	ATPeFH, ATP14; F-type H+-transporting ATPase subunit h	A
K02142	ATPeFJ, ATP18; F-type H+-transporting ATPase subunit j	A
K02143	ATPeFK, ATP19; F-type H+-transporting ATPase subunit k	A
K02144	ATPeV1H; V-type H+-transporting ATPase subunit H	A
K02145	ATPeV1A, ATP6A; V-type H+-transporting ATPase subunit A [EC:7.1.2.2]	A
K02146	ATPeV0D, ATP6D; V-type H+-transporting ATPase subunit d	A
K02147	ATPeV1B, ATP6B; V-type H+-transporting ATPase subunit B	A
K02148	ATPeV1C, ATP6C; V-type H+-transporting ATPase subunit C	A
K02149	ATPeV1D, ATP6M; V-type H+-transporting ATPase subunit D	A
K02150	ATPeV1E, ATP6E; V-type H+-transporting ATPase subunit E	A
K02151	ATPeV1F, ATP6S14; V-type H+-transporting ATPase subunit F	A
K02152	ATPeV1G, ATP6G; V-type H+-transporting ATPase subunit G	A
K02153	ATPeV0E, ATP6H; V-type H+-transporting ATPase subunit e	A
K02154	ATPeV0A, ATP6N; V-type H+-transporting ATPase subunit a	A
K02155	ATPeV0C, ATP6L; V-type H+-transporting ATPase 16kDa proteolipid subunit	A
K02160	accB, bccP; acetyl-CoA carboxylase biotin carboxyl carrier protein	YA
K02193	ccmA; heme exporter protein A [EC:7.6.2.5]	A
K02194	ccmB; heme exporter protein B	A
K02195	ccmC; heme exporter protein C	A
K02196	ccmD; heme exporter protein D	A
K02202	CDK7; cyclin-dependent kinase 7 [EC:2.7.11.22 2.7.11.23]	S
K02203	thrH; phosphoserine / homoserine phosphotransferase [EC:3.1.3.3 2.7.1.39]	YA
K02204	thrB2; homoserine kinase type II [EC:2.7.1.39]	Y
K02209	MCM5, CDC46; DNA replication licensing factor MCM5 [EC:5.6.2.3]	S
K02210	MCM7, CDC47; DNA replication licensing factor MCM7 [EC:5.6.2.3]	S
K02212	MCM4, CDC54; DNA replication licensing factor MCM4 [EC:5.6.2.3]	S
K02256	COX1; cytochrome c oxidase subunit 1 [EC:7.1.1.9]	A
K02257	COX10, ctaB, cyoE; heme o synthase [EC:2.5.1.141]	A
K02258	COX11, ctaG; cytochrome c oxidase assembly protein subunit 11	A
K02259	COX15, ctaA; heme a synthase [EC:1.17.99.9]	A
K02260	COX17; cytochrome c oxidase assembly protein subunit 17	A
K02261	COX2; cytochrome c oxidase subunit 2	A
K02262	COX3; cytochrome c oxidase subunit 3	A
K02263	COX4; cytochrome c oxidase subunit 4	A
K02264	COX5A; cytochrome c oxidase subunit 5a	A
K02265	COX5B; cytochrome c oxidase subunit 5b	A
K02266	COX6A; cytochrome c oxidase subunit 6a	A
K02267	COX6B; cytochrome c oxidase subunit 6b	A
K02268	COX6C; cytochrome c oxidase subunit 6c	A
K02269	COX7; cytochrome c oxidase subunit 7	A
K02270	COX7A; cytochrome c oxidase subunit 7a	A
K02271	COX7B; cytochrome c oxidase subunit 7b	A
K02272	COX7C; cytochrome c oxidase subunit 7c	A
K02273	COX8; cytochrome c oxidase subunit 8	A
K02274	coxA, ctaD; cytochrome c oxidase subunit I [EC:7.1.1.9]	A
K02275	coxB, ctaC; cytochrome c oxidase subunit II [EC:7.1.1.9]	A
K02276	coxC, ctaE; cytochrome c oxidase subunit III [EC:7.1.1.9]	A
K02277	coxD, ctaF; cytochrome c oxidase subunit IV [EC:7.1.1.9]	A
K02297	cyoA; cytochrome o ubiquinol oxidase subunit II [EC:7.1.1.3]	A
K02298	cyoB; cytochrome o ubiquinol oxidase subunit I [EC:7.1.1.3]	A
K02299	cyoC; cytochrome o ubiquinol oxidase subunit III	A
K02300	cyoD; cytochrome o ubiquinol oxidase subunit IV	A
K02305	norC; nitric oxide reductase subunit C	A
K02314	dnaB; replicative DNA helicase [EC:5.6.2.3]	S
K02316	dnaG; DNA primase [EC:2.7.7.101]	S
K02317	dnaT; DNA replication protein DnaT	S
K02319	pol; DNA polymerase, archaea type [EC:2.7.7.7]	S
K02320	POLA1; DNA polymerase alpha subunit A [EC:2.7.7.7]	S
K02321	POLA2; DNA polymerase alpha subunit B	S
K02322	polC; DNA polymerase II large subunit [EC:2.7.7.7]	S
K02323	polB; DNA polymerase II small subunit [EC:2.7.7.7]	S
K02324	POLE; DNA polymerase epsilon subunit 1 [EC:2.7.7.7]	S
K02325	POLE2; DNA polymerase epsilon subunit 2 [EC:2.7.7.7]	S
K02326	POLE3; DNA polymerase epsilon subunit 3 [EC:2.7.7.7]	S
K02327	POLD1; DNA polymerase delta subunit 1 [EC:2.7.7.7]	S
K02328	POLD2; DNA polymerase delta subunit 2	S
K02330	POLB; DNA polymerase beta [EC:2.7.7.7 4.2.99.-]	S
K02332	POLG; DNA polymerase gamma 1 [EC:2.7.7.7]	S
K02333	POLG2; DNA polymerase gamma 2	S
K02335	polA; DNA polymerase I [EC:2.7.7.7]	S
K02337	dnaE; DNA polymerase III subunit alpha [EC:2.7.7.7]	S
K02338	dnaN; DNA polymerase III subunit beta [EC:2.7.7.7]	S
K02339	holC; DNA polymerase III subunit chi [EC:2.7.7.7]	S
K02340	holA; DNA polymerase III subunit delta [EC:2.7.7.7]	S
K02341	holB; DNA polymerase III subunit delta' [EC:2.7.7.7]	S
K02342	dnaQ; DNA polymerase III subunit epsilon [EC:2.7.7.7]	S
K02343	dnaX; DNA polymerase III subunit gamma/tau [EC:2.7.7.7]	S
K02344	holD; DNA polymerase III subunit psi [EC:2.7.7.7]	S
K02345	holE; DNA polymerase III subunit theta [EC:2.7.7.7]	S
K02350	REV3L, POLZ; DNA polymerase zeta [EC:2.7.7.7]	S
K02366	EXT1; glucuronyl/N-acetylglucosaminyl transferase EXT1 [EC:2.4.1.224 2.4.1.225]	S
K02367	EXT2; glucuronyl/N-acetylglucosaminyl transferase EXT2 [EC:2.4.1.224 2.4.1.225]	S
K02368	EXTL1; alpha-1,4-N-acetylglucosaminyltransferase EXTL1 [EC:2.4.1.224]	S
K02369	EXTL2; alpha-1,4-N-acetylglucosaminyltransferase EXTL2 [EC:2.4.1.223]	S
K02370	EXTL3; alpha-1,4-N-acetylglucosaminyltransferase EXTL3 [EC:2.4.1.223 2.4.1.224]	S
K02371	fabK; enoyl-[acyl-carrier protein] reductase II [EC:1.3.1.9]	Y
K02372	fabZ; 3-hydroxyacyl-[acyl-carrier-protein] dehydratase [EC:4.2.1.59]	Y
K02377	TSTA3, fcl; GDP-L-fucose synthase [EC:1.1.1.271]	YS
K02386	flgA; flagellar basal body P-ring formation protein FlgA	A
K02387	flgB; flagellar basal-body rod protein FlgB	A
K02388	flgC; flagellar basal-body rod protein FlgC	A
K02389	flgD; flagellar basal-body rod modification protein FlgD	A
K02390	flgE; flagellar hook protein FlgE	A
K02391	flgF; flagellar basal-body rod protein FlgF	A
K02392	flgG; flagellar basal-body rod protein FlgG	A
K02393	flgH; flagellar L-ring protein FlgH	A
K02394	flgI; flagellar P-ring protein FlgI	A
K02395	flgJ; peptidoglycan hydrolase FlgJ	A
K02396	flgK; flagellar hook-associated protein 1	A
K02397	flgL; flagellar hook-associated protein 3 FlgL	A
K02398	flgM; negative regulator of flagellin synthesis FlgM	AS
K02399	flgN; flagellar biosynthesis protein FlgN	A
K02400	flhA; flagellar biosynthesis protein FlhA	A
K02401	flhB; flagellar biosynthesis protein FlhB	A
K02402	flhC; flagellar transcriptional activator FlhC	AS
K02403	flhD; flagellar transcriptional activator FlhD	AS
K02405	fliA, whiG; RNA polymerase sigma factor FliA	AS
K02406	fliC, hag; flagellin	A
K02407	fliD; flagellar hook-associated protein 2	A
K02408	fliE; flagellar hook-basal body complex protein FliE	A
K02409	fliF; flagellar M-ring protein FliF	A
K02410	fliG; flagellar motor switch protein FliG	A
K02411	fliH; flagellar assembly protein FliH	A
K02412	fliI; flagellum-specific ATP synthase [EC:7.4.2.8]	A
K02413	fliJ; flagellar protein FliJ	A
K02414	fliK; flagellar hook-length control protein FliK	A
K02415	fliL; flagellar protein FliL	A
K02416	fliM; flagellar motor switch protein FliM	A
K02417	fliN; flagellar motor switch protein FliN	A
K02418	fliO, fliZ; flagellar protein FliO/FliZ	A
K02419	fliP; flagellar biosynthesis protein FliP	A
K02420	fliQ; flagellar biosynthesis protein FliQ	A
K02421	fliR; flagellar biosynthesis protein FliR	A
K02422	fliS; flagellar secretion chaperone FliS	A
K02423	fliT; flagellar protein FliT	A
K02424	tcyA, tcyJ, fliY; L-cystine transport system substrate-binding protein	A
K02425	fliZ; regulator of sigma S factor FliZ	AS
K02437	gcvH, GCSH; glycine cleavage system H protein	Y
K02438	glgX; glycogen debranching enzyme [EC:3.2.1.196]	Y
K02439	glpE; thiosulfate sulfurtransferase [EC:2.8.1.1]	A
K02446	glpX; fructose-1,6-bisphosphatase II [EC:3.1.3.11]	YA
K02452	gspC; general secretion pathway protein C	AS
K02453	gspD; general secretion pathway protein D	AS
K02454	gspE; general secretion pathway protein E [EC:7.4.2.8]	AS
K02455	gspF; general secretion pathway protein F	AS
K02456	gspG; general secretion pathway protein G	AS
K02457	gspH; general secretion pathway protein H	AS
K02458	gspI; general secretion pathway protein I	AS
K02459	gspJ; general secretion pathway protein J	AS
K02460	gspK; general secretion pathway protein K	AS
K02461	gspL; general secretion pathway protein L	AS
K02462	gspM; general secretion pathway protein M	AS
K02463	gspN; general secretion pathway protein N	S
K02464	gspO; general secretion pathway protein O [EC:3.4.23.43 2.1.1.-]	A
K02465	gspS; general secretion pathway protein S	A
K02471	bacA, bclA; vitamin B12/bleomycin/antimicrobial peptide transport system ATP-binding/permease protein	A
K02472	wecC; UDP-N-acetyl-D-mannosaminuronic acid dehydrogenase [EC:1.1.1.336]	YS
K02473	wbpP; UDP-N-acetylglucosamine/UDP-N-acetylgalactosamine 4-epimerase [EC:5.1.3.7 5.1.3.-]	YS
K02474	wbpO; UDP-N-acetyl-D-glucosamine/UDP-N-acetyl-D-galactosamine dehydrogenase [EC:1.1.1.136 1.1.1.-]	YS
K02500	hisF; imidazole glycerol-phosphate synthase subunit HisF [EC:4.3.2.10]	Y
K02501	hisH; imidazole glycerol-phosphate synthase subunit HisH [EC:4.3.2.10]	Y
K02502	hisZ; ATP phosphoribosyltransferase regulatory subunit	Y
K02509	hpaH; 2-oxo-hept-3-ene-1,7-dioate hydratase [EC:4.2.1.-]	Y
K02510	hpaI, hpcH; 4-hydroxy-2-oxoheptanedioate aldolase [EC:4.1.2.52]	Y
K02513	HS2ST1; heparan sulfate 2-O-sulfotransferase HS2ST1 [EC:2.8.2.-]	S
K02514	HS6ST1; heparan sulfate 6-O-sulfotransferase HS6ST1 [EC:2.8.2.-]	S
K02517	lpxL, htrB; Kdo2-lipid IVA lauroyltransferase/acyltransferase [EC:2.3.1.241 2.3.1.-]	S
K02527	kdtA, waaA; 3-deoxy-D-manno-octulosonic-acid transferase [EC:2.4.99.12 2.4.99.13 2.4.99.14 2.4.99.15]	S
K02535	lpxC; UDP-3-O-[3-hydroxymyristoyl] N-acetylglucosamine deacetylase [EC:3.5.1.108]	S
K02536	lpxD; UDP-3-O-[3-hydroxymyristoyl] glucosamine N-acyltransferase [EC:2.3.1.191]	S
K02540	MCM2; DNA replication licensing factor MCM2 [EC:5.6.2.3]	S
K02541	MCM3; DNA replication licensing factor MCM3 [EC:5.6.2.3]	S
K02542	MCM6; DNA replication licensing factor MCM6 [EC:5.6.2.3]	S
K02545	mecA; penicillin-binding protein 2 prime [EC:3.4.16.4]	S
K02554	mhpD; 2-keto-4-pentenoate hydratase [EC:4.2.1.80]	Y
K02556	motA; chemotaxis protein MotA	A
K02557	motB; chemotaxis protein MotB	A
K02560	lpxM, msbB; lauroyl-Kdo2-lipid IVA myristoyltransferase [EC:2.3.1.243]	S
K02563	murG; UDP-N-acetylglucosamine--N-acetylmuramyl-(pentapeptide) pyrophosphoryl-undecaprenol N-acetylglucosamine transferase [EC:2.4.1.227]	S
K02564	nagB, GNPDA; glucosamine-6-phosphate deaminase [EC:3.5.99.6]	Y
K02566	nagD; 5'-nucleotidase [EC:3.1.3.5]	Y
K02567	napA; nitrate reductase (cytochrome) [EC:1.9.6.1]	A
K02568	napB; nitrate reductase (cytochrome), electron transfer subunit	A
K02575	NRT2, narK, nrtP, nasA; MFS transporter, NNP family, nitrate/nitrite transporter	A
K02576	NDST1; heparan sulfate N-deacetylase/N-sulfotransferase NDST1 [EC:3.5.1.- 2.8.2.8]	S
K02577	NDST2; heparan sulfate N-deacetylase/N-sulfotransferase NDST2 [EC:3.5.1.- 2.8.2.8]	S
K02578	NDST3; heparan sulfate N-deacetylase/N-sulfotransferase NDST3 [EC:3.5.1.- 2.8.2.8]	S
K02579	NDST4; heparan sulfate N-deacetylase/N-sulfotransferase NDST4 [EC:3.5.1.- 2.8.2.8]	S
K02586	nifD; nitrogenase molybdenum-iron protein alpha chain [EC:1.18.6.1]	A
K02588	nifH; nitrogenase iron protein NifH	A
K02591	nifK; nitrogenase molybdenum-iron protein beta chain [EC:1.18.6.1]	A
K02594	nifV; homocitrate synthase NifV [EC:2.3.3.14]	Y
K02609	paaA; ring-1,2-phenylacetyl-CoA epoxidase subunit PaaA [EC:1.14.13.149]	Y
K02610	paaB; ring-1,2-phenylacetyl-CoA epoxidase subunit PaaB	Y
K02611	paaC; ring-1,2-phenylacetyl-CoA epoxidase subunit PaaC [EC:1.14.13.149]	Y
K02612	paaD; ring-1,2-phenylacetyl-CoA epoxidase subunit PaaD	Y
K02613	paaE; ring-1,2-phenylacetyl-CoA epoxidase subunit PaaE	Y
K02614	paaI; acyl-CoA thioesterase [EC:3.1.2.-]	Y
K02615	paaJ; 3-oxo-5,6-didehydrosuberyl-CoA/3-oxoadipyl-CoA thiolase [EC:2.3.1.223 2.3.1.174]	Y
K02618	paaZ; oxepin-CoA hydrolase / 3-oxo-5,6-dehydrosuberyl-CoA semialdehyde dehydrogenase [EC:3.3.2.12 1.2.1.91]	Y
K02626	pdaD; arginine decarboxylase [EC:4.1.1.19]	Y
K02649	PIK3R1_2_3; phosphoinositide-3-kinase regulatory subunit alpha/beta/delta	A
K02657	pilG; twitching motility two-component system response regulator PilG	S
K02658	pilH; twitching motility two-component system response regulator PilH	S
K02659	pilI; twitching motility protein PilI	S
K02660	pilJ; twitching motility protein PilJ	S
K02683	priS, pri1, priA; DNA primase small subunit [EC:2.7.7.102]	S
K02684	PRI1; DNA primase small subunit [EC:2.7.7.102]	S
K02685	PRI2; DNA primase large subunit	S
K02686	priB; primosomal replication protein N	S
K02744	agaF; N-acetylgalactosamine PTS system EIIA component [EC:2.7.1.-]	YA
K02745	agaV; N-acetylgalactosamine PTS system EIIB component [EC:2.7.1.-]	YA
K02746	agaW; N-acetylgalactosamine PTS system EIIC component	YA
K02747	agaE; N-acetylgalactosamine PTS system EIID component	YA
K02750	glvC, malP, aglA; alpha-glucoside PTS system EIICB component [EC:2.7.1.208 2.7.1.-]	YA
K02753	ascF; beta-glucoside (arbutin/salicin/cellobiose) PTS system EIICB component [EC:2.7.1.-]	YA
K02757	bglF, bglP; beta-glucoside PTS system EIICBA component [EC:2.7.1.-]	A
K02759	celC, chbA; cellobiose PTS system EIIA component [EC:2.7.1.196 2.7.1.205]	YA
K02760	celA, chbB; cellobiose PTS system EIIB component [EC:2.7.1.196 2.7.1.205]	YA
K02761	celB, chbC; cellobiose PTS system EIIC component	YA
K02765	gamP; D-glucosamine PTS system EIICBA component [EC:2.7.1.-]	YA
K02768	fruB; fructose PTS system EIIA component [EC:2.7.1.202]	YA
K02769	fruAb; fructose PTS system EIIB component [EC:2.7.1.202]	YA
K02770	fruA; fructose PTS system EIIBC or EIIC component [EC:2.7.1.202]	YA
K02771	levG; fructose PTS system EIID component	YA
K02773	gatA, sgcA; galactitol PTS system EIIA component [EC:2.7.1.200]	YA
K02774	gatB, sgcB; galactitol PTS system EIIB component [EC:2.7.1.200]	YA
K02775	gatC, sgcC; galactitol PTS system EIIC component	YA
K02777	crr; sugar PTS system EIIA component [EC:2.7.1.-]	YAS
K02779	ptsG; glucose PTS system EIICB or EIICBA component [EC:2.7.1.199]	YAS
K02781	srlB; glucitol/sorbitol PTS system EIIA component [EC:2.7.1.198]	YA
K02782	srlE; glucitol/sorbitol PTS system EIIB component [EC:2.7.1.198]	YA
K02783	srlA; glucitol/sorbitol PTS system EIIC component	YA
K02784	ptsH; phosphocarrier protein HPr	A
K02786	lacF; lactose PTS system EIIA component [EC:2.7.1.207]	YA
K02788	lacE; lactose PTS system EIICB component [EC:2.7.1.207]	YA
K02791	malX; maltose/glucose PTS system EIICB component [EC:2.7.1.199 2.7.1.208]	YA
K02793	manXa; mannose PTS system EIIA component [EC:2.7.1.191]	YA
K02794	manX; mannose PTS system EIIAB component [EC:2.7.1.191]	YA
K02795	manY; mannose PTS system EIIC component	YA
K02796	manZ; mannose PTS system EIID component	YA
K02798	cmtB; mannitol PTS system EIIA component [EC:2.7.1.197]	YA
K02800	mtlA, cmtA; mannitol PTS system EIICBA or EIICB component [EC:2.7.1.197]	YA
K02804	nagE; N-acetylglucosamine PTS system EIICBA or EIICB component [EC:2.7.1.193]	YA
K02805	wecE, rffA; dTDP-4-amino-4,6-dideoxygalactose transaminase [EC:2.6.1.59]	S
K02806	ptsN; nitrogen PTS system EIIA component [EC:2.7.1.-]	A
K02810	scrA, sacP, sacX, ptsS; sucrose PTS system EIIBCA or EIIBC component [EC:2.7.1.211]	YA
K02812	sorF, sorA; sorbose PTS system EIIA component [EC:2.7.1.206]	YA
K02813	sorB; sorbose PTS system EIIB component [EC:2.7.1.206]	YA
K02814	sorA, sorC; sorbose PTS system EIIC component	YA
K02815	sorM, sorD; sorbose PTS system EIID component	YA
K02819	treB, treP; trehalose PTS system EIIBC or EIIBCA component [EC:2.7.1.201]	YA
K02821	ulaC, sgaA; ascorbate PTS system EIIA or EIIAB component [EC:2.7.1.194]	YA
K02822	ulaB, sgaB; ascorbate PTS system EIIB component [EC:2.7.1.194]	YA
K02823	pyrDII; dihydroorotate dehydrogenase electron transfer subunit	Y
K02825	pyrR; pyrimidine operon attenuation protein / uracil phosphoribosyltransferase [EC:2.4.2.9]	Y
K02826	qoxA; cytochrome aa3-600 menaquinol oxidase subunit II [EC:7.1.1.5]	A
K02827	qoxB; cytochrome aa3-600 menaquinol oxidase subunit I [EC:7.1.1.5]	A
K02828	qoxC; cytochrome aa3-600 menaquinol oxidase subunit III [EC:7.1.1.5]	A
K02829	qoxD; cytochrome aa3-600 menaquinol oxidase subunit IV [EC:7.1.1.5]	A
K02833	HRAS; GTPase HRas	A
K02840	waaB, rfaB; UDP-D-galactose:(glucosyl)LPS alpha-1,6-D-galactosyltransferase [EC:2.4.1.-]	S
K02841	waaC, rfaC; lipopolysaccharide heptosyltransferase I [EC:2.4.99.23]	S
K02843	waaF, rfaF; lipopolysaccharide heptosyltransferase II [EC:2.4.99.24]	S
K02844	waaG, rfaG; UDP-glucose:(heptosyl)LPS alpha-1,3-glucosyltransferase [EC:2.4.1.-]	S
K02847	waaL, rfaL; O-antigen ligase [EC:2.4.99.26]	S
K02848	waaP, rfaP; lipopolysaccharide core heptose(I) kinase [EC:2.7.1.235]	S
K02849	waaQ, rfaQ; lipopolysaccharide heptosyltransferase III [EC:2.4.99.25]	S
K02850	waaY, rfaY; heptose II phosphotransferase [EC:2.7.1.-]	S
K02851	wecA, tagO, rfe; UDP-GlcNAc:undecaprenyl-phosphate/decaprenyl-phosphate GlcNAc-1-phosphate transferase [EC:2.7.8.33 2.7.8.35]	S
K02852	wecG, rffM; UDP-N-acetyl-D-mannosaminouronate:lipid I N-acetyl-D-mannosaminouronosyltransferase [EC:2.4.1.180]	S
K03006	RPB1, POLR2A; DNA-directed RNA polymerase II subunit RPB1 [EC:2.7.7.6]	S
K03007	RPABC5, RPB10, POLR2L; DNA-directed RNA polymerases I, II, and III subunit RPABC5	S
K03008	RPB11, POLR2J; DNA-directed RNA polymerase II subunit RPB11	S
K03009	RPABC4, RPB12, POLR2K; DNA-directed RNA polymerases I, II, and III subunit RPABC4	S
K03010	RPB2, POLR2B; DNA-directed RNA polymerase II subunit RPB2 [EC:2.7.7.6]	S
K03011	RPB3, POLR2C; DNA-directed RNA polymerase II subunit RPB3	S
K03012	RPB4, POLR2D; DNA-directed RNA polymerase II subunit RPB4	S
K03013	RPABC1, RPB5, POLR2E; DNA-directed RNA polymerases I, II, and III subunit RPABC1	S
K03014	RPABC2, RPB6, POLR2F; DNA-directed RNA polymerases I, II, and III subunit RPABC2	S
K03015	RPB7, POLR2G; DNA-directed RNA polymerase II subunit RPB7	S
K03016	RPABC3, RPB8, POLR2H; DNA-directed RNA polymerases I, II, and III subunit RPABC3	S
K03017	RPB9, POLR2I; DNA-directed RNA polymerase II subunit RPB9	S
K03070	secA; preprotein translocase subunit SecA [EC:7.4.2.8]	A
K03071	secB; preprotein translocase subunit SecB	A
K03072	secD; preprotein translocase subunit SecD	A
K03073	secE; preprotein translocase subunit SecE	A
K03074	secF; preprotein translocase subunit SecF	A
K03075	secG; preprotein translocase subunit SecG	A
K03076	secY; preprotein translocase subunit SecY	A
K03077	araD, ulaF, sgaE, sgbE; L-ribulose-5-phosphate 4-epimerase [EC:5.1.3.4]	Y
K03078	ulaD, sgaH, sgbH; 3-dehydro-L-gulonate-6-phosphate decarboxylase [EC:4.1.1.85]	Y
K03079	ulaE, sgaU, sgbU; L-ribulose-5-phosphate 3-epimerase [EC:5.1.3.22]	Y
K03084	SHIP1, INPP5D; phosphatidylinositol-3,4,5-trisphosphate 5-phosphatase 1 [EC:3.1.3.86]	Y
K03086	rpoD; RNA polymerase primary sigma factor	A
K03087	rpoS; RNA polymerase nonessential primary-like sigma factor	S
K03092	rpoN; RNA polymerase sigma-54 factor	AS
K03099	SOS; son of sevenless	A
K03103	MINPP1; multiple inositol-polyphosphate phosphatase / 2,3-bisphosphoglycerate 3-phosphatase [EC:3.1.3.62 3.1.3.80]	Y
K03106	SRP54, ffh; signal recognition particle subunit SRP54 [EC:3.6.5.4]	A
K03110	ftsY; fused signal recognition particle receptor	A
K03111	ssb; single-strand DNA-binding protein	S
K03116	tatA; sec-independent protein translocase protein TatA	A
K03117	tatB; sec-independent protein translocase protein TatB	A
K03118	tatC; sec-independent protein translocase protein TatC	A
K03119	tauD; taurine dioxygenase [EC:1.14.11.17]	YA
K03141	TFIIH1, GTF2H1, TFB1; transcription initiation factor TFIIH subunit 1	S
K03142	TFIIH2, GTF2H2, SSL1; transcription initiation factor TFIIH subunit 2	S
K03143	TFIIH3, GTF2H3, TFB4; transcription initiation factor TFIIH subunit 3	S
K03144	TFIIH4, GTF2H4, TFB2; transcription initiation factor TFIIH subunit 4	S
K03165	TOP3; DNA topoisomerase III [EC:5.6.2.1]	S
K03186	ubiX, bsdB, PAD1; flavin prenyltransferase [EC:2.5.1.129]	S
K03193	UST; dermatan/chondrotin sulfate uronyl 2-O-sulfotransferase UST [EC:2.8.2.-]	S
K03194	virB1; type IV secretion system protein VirB1	A
K03195	virB10, lvhB10; type IV secretion system protein VirB10	A
K03196	virB11, lvhB11; type IV secretion system protein VirB11 [EC:7.4.2.8]	A
K03197	virB2, lvhB2; type IV secretion system protein VirB2	A
K03198	virB3, lvhB3; type IV secretion system protein VirB3	A
K03199	virB4, lvhB4; type IV secretion system protein VirB4 [EC:7.4.2.8]	A
K03200	virB5, lvhB5; type IV secretion system protein VirB5	A
K03201	virB6, lvhB6; type IV secretion system protein VirB6	A
K03202	virB7, lvhB7; type IV secretion system protein VirB7	A
K03203	virB8, lvhB8; type IV secretion system protein VirB8	A
K03204	virB9, lvhB9; type IV secretion system protein VirB9	A
K03205	virD4, lvhD4; type IV secretion system protein VirD4 [EC:7.4.2.8]	A
K03208	wcaI; putative colanic acid biosynthesis glycosyltransferase WcaI	S
K03210	yajC; preprotein translocase subunit YajC	A
K03217	yidC, spoIIIJ, OXA1, ccfA; YidC/Oxa1 family membrane protein insertase	A
K03219	yscC, sctC, ssaC; type III secretion protein C	A
K03221	yscF, sctF, ssaG, prgI; type III secretion protein F	A
K03222	yscJ, sctJ, hrcJ, ssaJ; type III secretion protein J	A
K03223	yscL, sctL; type III secretion protein L	A
K03224	yscN, sctN, hrcN, ssaN; ATP synthase in type III secretion protein N [EC:7.4.2.8]	A
K03225	yscQ, sctQ, hrcQ, ssaQ, spaO; type III secretion protein Q	A
K03226	yscR, sctR, hrcR, ssaR; type III secretion protein R	A
K03227	yscS, sctS, hrcS, ssaS; type III secretion protein S	A
K03228	yscT, sctT, hrcT, ssaT; type III secretion protein T	A
K03229	yscU, sctU, hrcU, ssaU; type III secretion protein U	A
K03230	yscV, sctV, hrcV, ssaV, invA; type III secretion protein V	A
K03269	lpxH; UDP-2,3-diacylglucosamine hydrolase [EC:3.6.1.54]	S
K03270	kdsC; 3-deoxy-D-manno-octulosonate 8-phosphate phosphatase (KDO 8-P phosphatase) [EC:3.1.3.45]	S
K03271	gmhA, lpcA; D-sedoheptulose 7-phosphate isomerase [EC:5.3.1.28]	S
K03272	gmhC, hldE, waaE, rfaE; D-beta-D-heptose 7-phosphate kinase / D-beta-D-heptose 1-phosphate adenosyltransferase [EC:2.7.1.167 2.7.7.70]	S
K03273	gmhB; D-glycero-D-manno-heptose 1,7-bisphosphate phosphatase [EC:3.1.3.82 3.1.3.83]	S
K03274	gmhD, rfaD; ADP-L-glycero-D-manno-heptose 6-epimerase [EC:5.1.3.20]	S
K03275	waaO, rfaI; UDP-glucose:(glucosyl)LPS alpha-1,3-glucosyltransferase [EC:2.4.1.-]	S
K03276	waaR, waaT, rfaJ; UDP-glucose/galactose:(glucosyl)LPS alpha-1,2-glucosyl/galactosyltransferase [EC:2.4.1.-]	S
K03277	waaU, rfaK; heptosyltransferase IV [EC:2.4.-.-]	S
K03278	waaI, rfaI; UDP-D-galactose:(glucosyl)LPS alpha-1,3-D-galactosyltransferase [EC:2.4.1.44]	S
K03279	waaJ, rfaJ; UDP-glucose:(galactosyl)LPS alpha-1,2-glucosyltransferase [EC:2.4.1.58]	S
K03280	waaK, rfaK; UDP-N-acetylglucosamine:(glucosyl)LPS alpha-1,2-N-acetylglucosaminyltransferase [EC:2.4.1.56]	S
K03331	DCXR; L-xylulose reductase [EC:1.1.1.10]	Y
K03332	fruA; fructan beta-fructosidase [EC:3.2.1.80]	Y
K03334	IL4I1; L-amino-acid oxidase [EC:1.4.3.2]	YS
K03335	iolE; inosose dehydratase [EC:4.2.1.44]	Y
K03336	iolD; 3D-(3,5/4)-trihydroxycyclohexane-1,2-dione acylhydrolase (decyclizing) [EC:3.7.1.22]	Y
K03337	iolB; 5-deoxy-glucuronate isomerase [EC:5.3.1.30]	Y
K03338	iolC; 5-dehydro-2-deoxygluconokinase [EC:2.7.1.92]	Y
K03339	iolJ; 6-phospho-5-dehydro-2-deoxy-D-gluconate aldolase [EC:4.1.2.29]	Y
K03340	dapdh; diaminopimelate dehydrogenase [EC:1.4.1.16]	Y
K03341	SEPSECS; O-phospho-L-seryl-tRNASec:L-selenocysteinyl-tRNA synthase [EC:2.9.1.2]	Y
K03343	puo; putrescine oxidase [EC:1.4.3.10]	Y
K03365	FCY1; cytosine/creatinine deaminase [EC:3.5.4.1 3.5.4.21]	Y
K03366	butA, budC; meso-butanediol dehydrogenase / (S,S)-butanediol dehydrogenase / diacetyl reductase [EC:1.1.1.- 1.1.1.76 1.1.1.304]	Y
K03367	dltA; D-alanine--poly(phosphoribitol) ligase subunit 1 [EC:6.1.1.13]	YS
K03368	ST3GAL2; beta-galactoside alpha-2,3-sialyltransferase (sialyltransferase 4B) [EC:2.4.3.2 2.4.3.4]	S
K03369	ST8SIA5; alpha-N-acetyl-neuraminate alpha-2,8-sialyltransferase (sialyltransferase 8E) [EC:2.4.3.-]	S
K03370	ST3GAL5; lactosylceramide alpha-2,3-sialyltransferase (sialyltransferase 9) [EC:2.4.3.9]	S
K03371	ST8SIA1; alpha-N-acetylneuraminate alpha-2,8-sialyltransferase (sialyltransferase 8A) [EC:2.4.3.8]	S
K03372	SLC33A1, ACATN; MFS transporter, PAT family, solute carrier family 33 (acetyl-CoA transportor), member 1 [EC:2.3.1.-]	S
K03373	ST6GALNAC3; N-acetylgalactosaminide alpha-2,6-sialyltransferase (sialyltransferase 7C) [EC:2.4.3.7]	S
K03374	ST6GALNAC4; N-acetylgalactosaminide alpha-2,6-sialyltransferase (sialyltransferase 7D) [EC:2.4.3.7]	S
K03375	ST6GALNAC5; N-acetylgalactosaminide alpha-2,6-sialyltransferase (sialyltransferase 7E) [EC:2.4.3.-]	S
K03376	ST6GALNAC6; N-acetylgalactosaminide alpha-2,6-sialyltransferase (sialyltransferase 7F) [EC:2.4.3.-]	S
K03378	morA; morphine 6-dehydrogenase [EC:1.1.1.218]	S
K03385	nrfA; nitrite reductase (cytochrome c-552) [EC:1.7.2.2]	A
K03388	hdrA2; heterodisulfide reductase subunit A2 [EC:1.8.7.3 1.8.98.4 1.8.98.5 1.8.98.6]	A
K03389	hdrB2; heterodisulfide reductase subunit B2 [EC:1.8.7.3 1.8.98.4 1.8.98.5 1.8.98.6]	A
K03390	hdrC2; heterodisulfide reductase subunit C2 [EC:1.8.7.3 1.8.98.4 1.8.98.5 1.8.98.6]	A
K03392	ACMSD; aminocarboxymuconate-semialdehyde decarboxylase [EC:4.1.1.45]	Y
K03396	gfa; S-(hydroxymethyl)glutathione synthase [EC:4.4.1.22]	A
K03406	mcp; methyl-accepting chemotaxis protein	A
K03407	cheA; two-component system, chemotaxis family, sensor kinase CheA [EC:2.7.13.3]	A
K03408	cheW; purine-binding chemotaxis protein CheW	A
K03409	cheX; chemotaxis protein CheX	A
K03410	cheC; chemotaxis protein CheC	A
K03411	cheD; chemotaxis protein CheD [EC:3.5.1.44]	A
K03412	cheB; two-component system, chemotaxis family, protein-glutamate methylesterase/glutaminase [EC:3.1.1.61 3.5.1.44]	A
K03413	cheY; two-component system, chemotaxis family, chemotaxis protein CheY	A
K03414	cheZ; chemotaxis protein CheZ	A
K03415	cheV; two-component system, chemotaxis family, chemotaxis protein CheV	A
K03416	E2.1.3.1-5S; methylmalonyl-CoA carboxyltransferase 5S subunit [EC:2.1.3.1]	Y
K03417	prpB; methylisocitrate lyase [EC:4.1.3.30]	Y
K03418	dmfA2; N,N-dimethylformamidase large subunit [EC:3.5.1.56]	Y
K03419	CHPF2; chondroitin polymerizing factor 2 [EC:2.4.1.226]	S
K03421	mcrC; methyl-coenzyme M reductase subunit C	A
K03422	mcrD; methyl-coenzyme M reductase subunit D	A
K03423	E1.8.1.13; bis-gamma-glutamylcystine reductase [EC:1.8.1.13]	Y
K03425	tatE; sec-independent protein translocase protein TatE	A
K03429	ugtP; processive 1,2-diacylglycerol beta-glucosyltransferase [EC:2.4.1.315]	YS
K03430	phnW; 2-aminoethylphosphonate-pyruvate transaminase [EC:2.6.1.37]	Y
K03431	glmM; phosphoglucosamine mutase [EC:5.4.2.10]	Y
K03434	PIGL; N-acetylglucosaminylphosphatidylinositol deacetylase [EC:3.5.1.89]	S
K03465	thyX, thy1; thymidylate synthase (FAD) [EC:2.1.1.148]	Y
K03469	rnhA, RNASEH1; ribonuclease HI [EC:3.1.26.4]	S
K03470	rnhB; ribonuclease HII [EC:3.1.26.4]	S
K03471	rnhC; ribonuclease HIII [EC:3.1.26.4]	S
K03475	ulaA, sgaT; ascorbate PTS system EIIC component	YA
K03476	ulaG; L-ascorbate 6-phosphate lactonase [EC:3.1.1.-]	Y
K03479	ST6GALNAC1; alpha-N-acetylgalactosaminide alpha-2,6-sialyltransferase (sialyltransferase 7A) [EC:2.4.3.3]	S
K03494	ST3GAL4; beta-galactoside alpha-2,3-sialyltransferase (sialyltransferase 4C) [EC:2.4.3.2 2.4.3.4 2.4.3.6]	S
K03504	POLD3; DNA polymerase delta subunit 3	S
K03505	POLD4; DNA polymerase delta subunit 4	S
K03506	POLE4; DNA polymerase epsilon subunit 4 [EC:2.7.7.7]	S
K03508	POLZ2, rev7; DNA polymerase zeta [EC:2.7.7.7]	S
K03509	POLH; DNA polymerase eta [EC:2.7.7.7]	S
K03510	POLI; DNA polymerase iota [EC:2.7.7.7]	S
K03511	POLK; DNA polymerase kappa [EC:2.7.7.7]	S
K03512	POLL; DNA polymerase lambda [EC:2.7.7.7 4.2.99.-]	S
K03513	POLM; DNA polymerase mu [EC:2.7.7.7]	S
K03515	REV1; DNA repair protein REV1 [EC:2.7.7.-]	S
K03516	flhE; flagellar protein FlhE	A
K03523	bioY; biotin transport system substrate-specific component	A
K03532	torC; trimethylamine-N-oxide reductase (cytochrome c), cytochrome c-type subunit TorC	A
K03533	torD; TorA specific chaperone	A
K03550	ruvA; holliday junction DNA helicase RuvA	S
K03551	ruvB; holliday junction DNA helicase RuvB [EC:5.6.2.4]	S
K03553	recA; recombination protein RecA	S
K03555	mutS; DNA mismatch repair protein MutS	S
K03557	fis; Fis family transcriptional regulator, factor for inversion stimulation protein	S
K03563	csrA; carbon storage regulator	S
K03566	gcvA; LysR family transcriptional regulator, glycine cleavage system transcriptional activator	S
K03567	gcvR; glycine cleavage system transcriptional repressor	S
K03572	mutL; DNA mismatch repair protein MutL	S
K03573	mutH; DNA mismatch repair protein MutH	S
K03575	mutY; A/G-specific adenine glycosylase [EC:3.2.2.31]	S
K03581	recD; exodeoxyribonuclease V alpha subunit [EC:3.1.11.5]	S
K03582	recB; exodeoxyribonuclease V beta subunit [EC:3.1.11.5]	S
K03583	recC; exodeoxyribonuclease V gamma subunit [EC:3.1.11.5]	S
K03584	recO; DNA repair protein RecO (recombination protein O)	S
K03587	ftsI; cell division protein FtsI (penicillin-binding protein 3) [EC:3.4.16.4]	S
K03601	xseA; exodeoxyribonuclease VII large subunit [EC:3.1.11.6]	S
K03602	xseB; exodeoxyribonuclease VII small subunit [EC:3.1.11.6]	S
K03606	wcaJ; undecaprenyl-phosphate glucose phosphotransferase [EC:2.7.8.31]	S
K03621	plsX; phosphate acyltransferase [EC:2.3.1.274]	Y
K03629	recF; DNA replication and repair protein RecF	S
K03648	UNG, UDG; uracil-DNA glycosylase [EC:3.2.2.27]	S
K03649	mug; double-stranded uracil-DNA glycosylase [EC:3.2.2.28]	S
K03651	cpdA; 3',5'-cyclic-AMP phosphodiesterase [EC:3.1.4.53]	YS
K03652	MPG; DNA-3-methyladenine glycosylase [EC:3.2.2.21]	S
K03655	recG; ATP-dependent DNA helicase RecG [EC:5.6.2.4]	S
K03657	uvrD, pcrA; ATP-dependent DNA helicase UvrD/PcrA [EC:5.6.2.4]	S
K03660	OGG1; N-glycosylase/DNA lyase [EC:3.2.2.- 4.2.99.18]	S
K03661	ATPeV0B, ATP6F; V-type H+-transporting ATPase 21kDa proteolipid subunit	A
K03662	ATPeVS1, ATP6S1; V-type H+-transporting ATPase S1 subunit	A
K03663	FUT9; 4-galactosyl-N-acetylglucosaminide 3-alpha-L-fucosyltransferase [EC:2.4.1.152]	S
K03666	hfq; host factor-I protein	S
K03691	POFUT; peptide-O-fucosyltransferase [EC:2.4.1.221]	S
K03693	pbp1b; penicillin-binding protein 1B	S
K03701	uvrA; excinuclease ABC subunit A	S
K03702	uvrB; excinuclease ABC subunit B	S
K03703	uvrC; excinuclease ABC subunit C	S
K03714	XYLT; glycoprotein 2-beta-D-xylosyltransferase [EC:2.4.2.38]	S
K03715	MGD; 1,2-diacylglycerol 3-beta-galactosyltransferase [EC:2.4.1.46]	Y
K03723	mfd; transcription-repair coupling factor (superfamily II helicase) [EC:5.6.2.4]	S
K03735	eutB; ethanolamine ammonia-lyase large subunit [EC:4.3.1.7]	Y
K03736	eutC; ethanolamine ammonia-lyase small subunit [EC:4.3.1.7]	Y
K03737	por, nifJ; pyruvate-ferredoxin/flavodoxin oxidoreductase [EC:1.2.7.1 1.2.7.-]	YA
K03738	aor; aldehyde:ferredoxin oxidoreductase [EC:1.2.7.5]	Y
K03739	dltB; membrane protein involved in D-alanine export	S
K03740	dltD; D-alanine transfer protein	S
K03760	eptA, pmrC; lipid A ethanolaminephosphotransferase [EC:2.7.8.43]	S
K03763	polC; DNA polymerase III subunit alpha, Gram-positive type [EC:2.7.7.7]	S
K03766	B3GNT5; beta-1,3-N-acetylglucosaminyltransferase 5 [EC:2.4.1.206]	S
K03776	aer; aerotaxis receptor	A
K03777	dld; D-lactate dehydrogenase (quinone) [EC:1.1.5.12]	Y
K03778	ldhA; D-lactate dehydrogenase [EC:1.1.1.28]	Y
K03779	ttdA; L(+)-tartrate dehydratase alpha subunit [EC:4.2.1.32]	Y
K03780	ttdB; L(+)-tartrate dehydratase beta subunit [EC:4.2.1.32]	Y
K03781	katE, CAT, catB, srpA; catalase [EC:1.11.1.6]	Y
K03782	katG; catalase-peroxidase [EC:1.11.1.21]	YS
K03783	punA, PNP; purine-nucleoside phosphorylase [EC:2.4.2.1]	Y
K03784	deoD; purine-nucleoside phosphorylase [EC:2.4.2.1]	Y
K03785	aroD; 3-dehydroquinate dehydratase I [EC:4.2.1.10]	Y
K03786	aroQ, qutE; 3-dehydroquinate dehydratase II [EC:4.2.1.10]	Y
K03787	surE; 5'/3'-nucleotidase [EC:3.1.3.5 3.1.3.6]	Y
K03792	ST3GAL6; N-acetyllactosaminide alpha-2,3-sialyltransferase (sialyltransferase 10) [EC:2.4.3.6]	S
K03814	mtgA; monofunctional glycosyltransferase [EC:2.4.1.129]	S
K03816	xpt; xanthine phosphoribosyltransferase [EC:2.4.2.22]	Y
K03818	wcaF; putative colanic acid biosynthesis acetyltransferase WcaF [EC:2.3.1.-]	S
K03819	wcaB; putative colanic acid biosynthesis acetyltransferase WcaB [EC:2.3.1.-]	S
K03821	phaC, phbC; poly[(R)-3-hydroxyalkanoate] polymerase subunit PhaC [EC:2.3.1.304]	Y
K03823	pat, bar; phosphinothricin acetyltransferase [EC:2.3.1.183]	Y
K03825	aaaT; L-phenylalanine/L-methionine N-acetyltransferase [EC:2.3.1.53 2.3.1.-]	Y
K03841	FBP, fbp; fructose-1,6-bisphosphatase I [EC:3.1.3.11]	YA
K03842	ALG1; beta-1,4-mannosyltransferase [EC:2.4.1.142]	S
K03843	ALG2; alpha-1,3/alpha-1,6-mannosyltransferase [EC:2.4.1.132 2.4.1.257]	S
K03844	ALG11; alpha-1,2-mannosyltransferase [EC:2.4.1.131]	S
K03845	ALG3; alpha-1,3-mannosyltransferase [EC:2.4.1.258]	S
K03846	ALG9; alpha-1,2-mannosyltransferase [EC:2.4.1.259 2.4.1.261]	S
K03847	ALG12; alpha-1,6-mannosyltransferase [EC:2.4.1.260]	S
K03848	ALG6; alpha-1,3-glucosyltransferase [EC:2.4.1.267]	S
K03849	ALG8; alpha-1,3-glucosyltransferase [EC:2.4.1.265]	S
K03850	ALG10; alpha-1,2-glucosyltransferase [EC:2.4.1.256]	S
K03851	tpa; taurine-pyruvate aminotransferase [EC:2.6.1.77]	Y
K03852	xsc; sulfoacetaldehyde acetyltransferase [EC:2.3.3.15]	Y
K03856	AROA2, aroA; 3-deoxy-7-phosphoheptulonate synthase [EC:2.5.1.54]	Y
K03857	PIGA, GPI3; phosphatidylinositol N-acetylglucosaminyltransferase subunit A [EC:2.4.1.198]	S
K03858	PIGH, GPI15; phosphatidylinositol N-acetylglucosaminyltransferase subunit H	S
K03859	PIGC, GPI2; phosphatidylinositol N-acetylglucosaminyltransferase subunit C	S
K03860	PIGQ, GPI1; phosphatidylinositol N-acetylglucosaminyltransferase subunit Q	S
K03861	PIGP, GPI19, DSCR5; phosphatidylinositol N-acetylglucosaminyltransferase subunit P	S
K03868	RBX1, ROC1; E3 ubiquitin-protein ligase RBX1 [EC:2.3.2.32]	S
K03877	B3GALT5; beta-1,3-galactosyltransferase 5 [EC:2.4.1.-]	S
K03878	ND1; NADH-ubiquinone oxidoreductase chain 1 [EC:7.1.1.2]	A
K03879	ND2; NADH-ubiquinone oxidoreductase chain 2 [EC:7.1.1.2]	A
K03880	ND3; NADH-ubiquinone oxidoreductase chain 3 [EC:7.1.1.2]	A
K03881	ND4; NADH-ubiquinone oxidoreductase chain 4 [EC:7.1.1.2]	A
K03882	ND4L; NADH-ubiquinone oxidoreductase chain 4L [EC:7.1.1.2]	A
K03883	ND5; NADH-ubiquinone oxidoreductase chain 5 [EC:7.1.1.2]	A
K03884	ND6; NADH-ubiquinone oxidoreductase chain 6 [EC:7.1.1.2]	A
K03885	ndh; NADH:quinone reductase (non-electrogenic) [EC:1.6.5.9]	A
K03886	qcrA; quinol---cytochrome c reductase iron-sulfur subunit, bacillus type [EC:7.1.1.8]	A
K03887	qcrB; quinol---cytochrome c reductase cytochrome b subunit, bacillus type [EC:7.1.1.8]	A
K03888	qcrC; quinol---cytochrome c reductase cytochrome c subunit, bacillus type [EC:7.1.1.8]	A
K03889	qcrC; quinol---cytochrome-c reductase cytochrome c subunit [EC:7.1.1.8]	A
K03890	qcrA; quinol---cytochrome c reductase iron-sulfur subunit [EC:7.1.1.8]	A
K03891	qcrB; quinol---cytochrome-c reductase cytochrome b subunit [EC:7.1.1.8]	A
K03894	iucA; N2-citryl-N6-acetyl-N6-hydroxylysine synthase [EC:6.3.2.38]	S
K03895	iucC; aerobactin synthase [EC:6.3.2.39]	S
K03896	iucB; acetyl CoA:N6-hydroxylysine acetyl transferase [EC:2.3.1.102]	S
K03897	iucD; lysine N6-hydroxylase [EC:1.14.13.59]	S
K03898	KNG, BK; kininogen	A
K03914	F2R, PAR1; coagulation factor II (thrombin) receptor	A
K03915	BDKRB1; bradykinin receptor B1	A
K03916	BDKRB2; bradykinin receptor B2	A
K03921	FAB2, SSI2, desA1; acyl-[acyl-carrier-protein] desaturase [EC:1.14.19.2 1.14.19.11 1.14.19.26]	Y
K03922	desA2; acyl-[acyl-carrier-protein] desaturase [EC:1.14.19.2]	Y
K03934	NDUFS1; NADH dehydrogenase (ubiquinone) Fe-S protein 1 [EC:7.1.1.2]	A
K03935	NDUFS2; NADH dehydrogenase (ubiquinone) Fe-S protein 2 [EC:7.1.1.2]	A
K03936	NDUFS3; NADH dehydrogenase (ubiquinone) Fe-S protein 3 [EC:7.1.1.2]	A
K03937	NDUFS4; NADH dehydrogenase (ubiquinone) Fe-S protein 4	A
K03938	NDUFS5; NADH dehydrogenase (ubiquinone) Fe-S protein 5	A
K03939	NDUFS6; NADH dehydrogenase (ubiquinone) Fe-S protein 6	A
K03940	NDUFS7; NADH dehydrogenase (ubiquinone) Fe-S protein 7 [EC:7.1.1.2]	A
K03941	NDUFS8; NADH dehydrogenase (ubiquinone) Fe-S protein 8 [EC:7.1.1.2]	A
K03942	NDUFV1; NADH dehydrogenase (ubiquinone) flavoprotein 1 [EC:7.1.1.2]	A
K03943	NDUFV2; NADH dehydrogenase (ubiquinone) flavoprotein 2 [EC:7.1.1.2]	A
K03944	NDUFV3; NADH dehydrogenase (ubiquinone) flavoprotein 3	A
K03945	NDUFA1; NADH dehydrogenase (ubiquinone) 1 alpha subcomplex subunit 1	A
K03946	NDUFA2; NADH dehydrogenase (ubiquinone) 1 alpha subcomplex subunit 2	A
K03947	NDUFA3; NADH dehydrogenase (ubiquinone) 1 alpha subcomplex subunit 3	A
K03948	NDUFA4; NADH dehydrogenase (ubiquinone) 1 alpha subcomplex subunit 4	A
K03949	NDUFA5; NADH dehydrogenase (ubiquinone) 1 alpha subcomplex subunit 5	A
K03950	NDUFA6; NADH dehydrogenase (ubiquinone) 1 alpha subcomplex subunit 6	A
K03951	NDUFA7; NADH dehydrogenase (ubiquinone) 1 alpha subcomplex subunit 7	A
K03952	NDUFA8; NADH dehydrogenase (ubiquinone) 1 alpha subcomplex subunit 8	A
K03953	NDUFA9; NADH dehydrogenase (ubiquinone) 1 alpha subcomplex subunit 9	A
K03954	NDUFA10; NADH dehydrogenase (ubiquinone) 1 alpha subcomplex subunit 10	A
K03955	NDUFAB1; NADH dehydrogenase (ubiquinone) 1 alpha/beta subcomplex 1, acyl-carrier protein	YA
K03956	NDUFA11; NADH dehydrogenase (ubiquinone) 1 alpha subcomplex subunit 11	A
K03957	NDUFB1; NADH dehydrogenase (ubiquinone) 1 beta subcomplex subunit 1	A
K03958	NDUFB2; NADH dehydrogenase (ubiquinone) 1 beta subcomplex subunit 2	A
K03959	NDUFB3; NADH dehydrogenase (ubiquinone) 1 beta subcomplex subunit 3	A
K03960	NDUFB4; NADH dehydrogenase (ubiquinone) 1 beta subcomplex subunit 4	A
K03961	NDUFB5; NADH dehydrogenase (ubiquinone) 1 beta subcomplex subunit 5	A
K03962	NDUFB6; NADH dehydrogenase (ubiquinone) 1 beta subcomplex subunit 6	A
K03963	NDUFB7; NADH dehydrogenase (ubiquinone) 1 beta subcomplex subunit 7	A
K03964	NDUFB8; NADH dehydrogenase (ubiquinone) 1 beta subcomplex subunit 8	A
K03965	NDUFB9; NADH dehydrogenase (ubiquinone) 1 beta subcomplex subunit 9	A
K03966	NDUFB10; NADH dehydrogenase (ubiquinone) 1 beta subcomplex subunit 10	A
K03967	NDUFC1; NADH dehydrogenase (ubiquinone) 1 subunit C1	A
K03968	NDUFC2; NADH dehydrogenase (ubiquinone) 1 subunit C2	A
K03994	C5; complement component 5	A
K03995	C6; complement component 6	A
K03996	C7; complement component 7	A
K03997	C8A; complement component 8 subunit alpha	A
K03998	C8B; complement component 8 subunit beta	A
K03999	C8G; complement component 8 subunit gamma	A
K04000	C9; complement component 9	A
K04019	eutA; ethanolamine utilization protein EutA	Y
K04020	eutD; phosphotransacetylase	Y
K04021	eutE; aldehyde dehydrogenase	Y
K04022	eutG; alcohol dehydrogenase	Y
K04041	fbp3; fructose-1,6-bisphosphatase III [EC:3.1.3.11]	YA
K04042	glmU; bifunctional UDP-N-acetylglucosamine pyrophosphorylase / glucosamine-1-phosphate N-acetyltransferase [EC:2.7.7.23 2.3.1.157]	YS
K04056	yscO, sctO; type III secretion protein O	A
K04057	yscP, sctP; type III secretion protein P	A
K04058	yscW, sctW; type III secretion protein W	A
K04059	yscX, sctX; type III secretion protein X	A
K04066	priA; primosomal protein N' (replication factor Y) (superfamily II helicase) [EC:5.6.2.4]	S
K04067	priC; primosomal replication protein N''	S
K04072	adhE; acetaldehyde dehydrogenase / alcohol dehydrogenase [EC:1.2.1.10 1.1.1.1]	Y
K04073	mhpF; acetaldehyde dehydrogenase [EC:1.2.1.10]	Y
K04091	ssuD, msuD; alkanesulfonate monooxygenase [EC:1.14.14.5 1.14.14.34]	A
K04092	tyrA1; chorismate mutase [EC:5.4.99.5]	Y
K04093	pheA1; chorismate mutase [EC:5.4.99.5]	Y
K04097	HPGDS; prostaglandin-H2 D-isomerase / glutathione transferase [EC:5.3.99.2 2.5.1.18]	Y
K04103	ipdC; indolepyruvate decarboxylase [EC:4.1.1.74]	Y
K04119	AKR1C3; aldo-keto reductase family 1 member C3 [EC:1.1.1.51 1.1.1.188 1.1.1.213 1.1.1.357]	Y
K04129	CHRM1; muscarinic acetylcholine receptor M1	A
K04130	CHRM2; muscarinic acetylcholine receptor M2	A
K04131	CHRM3; muscarinic acetylcholine receptor M3	A
K04132	CHRM4; muscarinic acetylcholine receptor M4	A
K04133	CHRM5; muscarinic acetylcholine receptor M5	A
K04189	CXCR4, CD184; C-X-C chemokine receptor type 4	A
K04275	LPAR4, GPR23; lysophosphatidic acid receptor 4	A
K04283	TRYR; trypanothione-disulfide reductase [EC:1.8.1.12]	Y
K04289	LPAR1, EDG2; lysophosphatidic acid receptor 1	A
K04291	LPAR2, EDG4; lysophosphatidic acid receptor 2	A
K04333	csgD; LuxR family transcriptional regulator, csgAB operon transcriptional regulatory protein	S
K04334	csgA; major curlin subunit	S
K04335	csgB; minor curlin subunit	S
K04336	csgC; curli production protein	S
K04346	GNA12; guanine nucleotide-binding protein subunit alpha-12	A
K04347	GNG12; guanine nucleotide-binding protein G(I)/G(S)/G(O) subunit gamma-12	A
K04357	EGF; epidermal growth factor	A
K04358	FGF; fibroblast growth factor	A
K04359	PDGFA; platelet-derived growth factor subunit A	A
K04361	EGFR, ERBB1; epidermal growth factor receptor [EC:2.7.10.1]	A
K04362	FGFR1, CD331; fibroblast growth factor receptor 1 [EC:2.7.10.1]	A
K04363	PDGFRA, CD140A; platelet-derived growth factor receptor alpha [EC:2.7.10.1]	A
K04365	BRAF; B-Raf proto-oncogene serine/threonine-protein kinase [EC:2.7.11.1]	A
K04366	RAF1; RAF proto-oncogene serine/threonine-protein kinase [EC:2.7.11.1]	A
K04367	MOS; proto-oncogene serine/threonine-protein kinase mos [EC:2.7.11.1]	A
K04368	MAP2K1, MEK1; mitogen-activated protein kinase kinase 1 [EC:2.7.12.2]	A
K04369	MAP2K2, MEK2; mitogen-activated protein kinase kinase 2 [EC:2.7.12.2]	A
K04371	ERK, MAPK1_3; mitogen-activated protein kinase 1/3 [EC:2.7.11.24]	A
K04392	RAC1; Ras-related C3 botulinum toxin substrate 1	A
K04393	CDC42; cell division control protein 42	A
K04409	PAK1; p21-activated kinase 1 [EC:2.7.11.1]	A
K04410	PAK2; p21-activated kinase 2 [EC:2.7.11.1]	A
K04438	CRK, CRKII; C-crk adapter molecule crk	A
K04456	AKT; RAC serine/threonine-protein kinase [EC:2.7.11.1]	A
K04462	MECOM, EVI1, PRDM3; [histone H3]-lysine9 N-methyltransferase (ecotropic virus integration site 1 protein) [EC:2.1.1.367]	Y
K04478	sgtB; monofunctional glycosyltransferase [EC:2.4.1.129]	S
K04480	mtaB; methanol---5-hydroxybenzimidazolylcobamide Co-methyltransferase [EC:2.1.1.90]	A
K04482	RAD51; DNA repair protein RAD51	S
K04486	E3.1.3.15B; histidinol-phosphatase (PHP family) [EC:3.1.3.15]	Y
K04513	RHOA; Ras homolog gene family, member A	A
K04514	ROCK1; Rho-associated protein kinase 1 [EC:2.7.11.1]	A
K04516	AROA1, aroA; chorismate mutase [EC:5.4.99.5]	Y
K04517	tyrA2; prephenate dehydrogenase [EC:1.3.1.12]	Y
K04518	pheA2; prephenate dehydratase [EC:4.2.1.51]	Y
K04526	INS; insulin	A
K04561	norB; nitric oxide reductase subunit B [EC:1.7.2.5]	A
K04618	GAOA; galactose oxidase [EC:1.1.3.9]	Y
K04628	CGT, UGT8; ceramide galactosyltransferase [EC:2.4.1.47]	Y
K04639	GNA13; guanine nucleotide-binding protein subunit alpha-13	A
K04648	DCTN1; dynactin 1	A
K04708	KDSR; 3-dehydrosphinganine reductase [EC:1.1.1.102]	Y
K04709	LAG1, LAC1; very-long-chain ceramide synthase [EC:2.3.1.297]	Y
K04710	CERS1, LASS1; sphingoid base N-stearoyltransferase [EC:2.3.1.299]	Y
K04711	ACER3, YDC1; dihydroceramidase [EC:3.5.1.-]	Y
K04712	DEGS; sphingolipid 4-desaturase/C4-monooxygenase [EC:1.14.19.17 1.14.18.5]	Y
K04713	SUR2; sphinganine C4-monooxygenase [EC:1.14.18.5]	Y
K04714	SGMS; shingomyelin synthase [EC:2.7.8.27]	Y
K04715	CERK; ceramide kinase [EC:2.7.1.138]	Y
K04716	SGPP1; sphingosine-1-phosphate phosphatase 1 [EC:3.1.3.-]	Y
K04717	SGPP2; sphingosine-1-phosphate phosphotase 2 [EC:3.1.3.-]	Y
K04718	SPHK; sphingosine kinase [EC:2.7.1.91]	Y
K04728	ATM, TEL1; serine-protein kinase ATM [EC:2.7.11.1]	S
K04742	CHST12; chondroitin 4-sulfotransferase 12 [EC:2.8.2.5]	S
K04743	CHST7; chondroitin 6-sulfotransferase 7 [EC:2.8.2.17]	S
K04745	CHST2; carbohydrate 6-sulfotransferase 2 [EC:2.8.2.-]	S
K04746	CHST4; carbohydrate 6-sulfotransferase 4 [EC:2.8.2.-]	S
K04761	oxyR; LysR family transcriptional regulator, hydrogen peroxide-inducible genes activator	S
K04765	mazG; nucleoside triphosphate diphosphatase [EC:3.6.1.9]	Y
K04799	FEN1, RAD2; flap endonuclease-1 [EC:3.1.-.-]	S
K04800	rfcL; replication factor C large subunit	S
K04801	rfcS; replication factor C small subunit	S
K04802	PCNA; proliferating cell nuclear antigen	S
K04835	mal; methylaspartate ammonia-lyase [EC:4.3.1.2]	Y
K05031	CFTR, ABCC7; cystic fibrosis transmembrane conductance regulator [EC:5.6.1.6]	A
K05032	ABCC8, SUR1; ATP-binding cassette subfamily C (CFTR/MRP) member 8	A
K05033	ABCC9, SUR2; ATP-binding cassette subfamily C (CFTR/MRP) member 9	A
K05086	INSRR; insulin receptor-related receptor [EC:2.7.10.1]	A
K05089	PDGFRB, CD140B; platelet-derived growth factor receptor beta [EC:2.7.10.1]	A
K05093	FGFR2, CD332; fibroblast growth factor receptor 2 [EC:2.7.10.1]	A
K05094	FGFR3, CD333; fibroblast growth factor receptor 3 [EC:2.7.10.1]	A
K05095	FGFR4, CD334; fibroblast growth factor receptor 4 [EC:2.7.10.1]	A
K05277	ANS; anthocyanidin synthase [EC:1.14.20.4]	S
K05278	FLS; flavonol synthase [EC:1.14.20.6]	S
K05279	E2.1.1.76; flavonol 3-O-methyltransferase [EC:2.1.1.76]	S
K05280	CYP75B1; flavonoid 3'-monooxygenase [EC:1.14.14.82]	S
K05281	IFR; 2'-hydroxyisoflavone reductase [EC:1.3.1.45]	S
K05283	PIGW; glucosaminylphosphatidylinositol acyltransferase [EC:2.3.-.-]	S
K05284	PIGM; GPI mannosyltransferase 1 subunit M [EC:2.4.1.-]	S
K05285	PIGN; GPI ethanolamine phosphate transferase 1 [EC:2.7.-.-]	S
K05286	PIGB; GPI mannosyltransferase 3 [EC:2.4.1.-]	S
K05287	PIGF; GPI ethanolamine phosphate transferase 2/3 subunit F	S
K05288	PIGO; GPI ethanolamine phosphate transferase 3 subunit O [EC:2.7.-.-]	S
K05289	GAA1; GPI-anchor transamidase subunit GAA1	S
K05290	PIGK; GPI-anchor transamidase subunit K	S
K05291	PIGS; GPI-anchor transamidase subunit S	S
K05292	PIGT; GPI-anchor transamidase subunit T	S
K05293	PIGU; GPI-anchor transamidase subunit U	S
K05294	PGAP1; GPI inositol-deacylase [EC:3.-.-.-]	S
K05295	E1.1.1.149; 20alpha-hydroxysteroid dehydrogenase [EC:1.1.1.149]	Y
K05297	rubB, alkT; rubredoxin---NAD+ reductase [EC:1.18.1.1]	Y
K05299	fdhA; formate dehydrogenase (NADP+) alpha subunit [EC:1.17.1.10]	A
K05301	sorA; sulfite dehydrogenase (cytochrome) subunit A [EC:1.8.2.1]	A
K05304	NANS, SAS; sialic acid synthase [EC:2.5.1.56 2.5.1.57 2.5.1.132]	Y
K05305	FUK; fucokinase [EC:2.7.1.52]	Y
K05306	phnX; phosphonoacetaldehyde hydrolase [EC:3.11.1.1]	Y
K05308	gnaD; gluconate/galactonate dehydratase [EC:4.2.1.140]	Y
K05309	PTGES2; microsomal prostaglandin-E synthase 2 [EC:5.3.99.3]	Y
K05310	PIGG, GPI7; ethanolamine phosphate transferase 2 subunit G [EC:2.7.-.-]	S
K05341	E2.4.1.4; amylosucrase [EC:2.4.1.4]	Y
K05342	treP; alpha,alpha-trehalose phosphorylase [EC:2.4.1.64]	Y
K05343	treS; maltose alpha-D-glucosyltransferase / alpha-amylase [EC:5.4.99.16 3.2.1.1]	Y
K05349	bglX; beta-glucosidase [EC:3.2.1.21]	YS
K05350	bglB; beta-glucosidase [EC:3.2.1.21]	YS
K05351	E1.1.1.9; D-xylulose reductase [EC:1.1.1.9]	Y
K05352	tarJ; ribitol-5-phosphate 2-dehydrogenase (NADP+) [EC:1.1.1.405]	Y
K05353	PMT; putrescine N-methyltransferase [EC:2.1.1.53]	S
K05354	TR2; tropinone reductase II [EC:1.1.1.236]	S
K05358	quiA; quinate dehydrogenase (quinone) [EC:1.1.5.8]	Y
K05359	ADT, PDT; arogenate/prephenate dehydratase [EC:4.2.1.91 4.2.1.51]	Y
K05360	TXNDC12; protein-disulfide reductase (glutathione) [EC:1.8.4.2]	Y
K05361	GPX4; phospholipid-hydroperoxide glutathione peroxidase [EC:1.11.1.12]	Y
K05362	murE; UDP-N-acetylmuramoyl-L-alanyl-D-glutamate-L-lysine ligase [EC:6.3.2.7]	S
K05363	murM; serine/alanine adding enzyme [EC:2.3.2.10]	S
K05364	pbpA; penicillin-binding protein A	S
K05365	mrcB; penicillin-binding protein 1B [EC:2.4.1.129 3.4.16.4]	S
K05366	mrcA; penicillin-binding protein 1A [EC:2.4.1.129 3.4.16.4]	S
K05367	pbpC; penicillin-binding protein 1C [EC:2.4.1.129]	S
K05396	dcyD; D-cysteine desulfhydrase [EC:4.4.1.15]	Y
K05450	PDGFC_D; platelet derived growth factor C/D	A
K05515	mrdA; penicillin-binding protein 2 [EC:3.4.16.4]	S
K05522	nei; endonuclease VIII [EC:3.2.2.- 4.2.99.18]	S
K05523	hchA; D-lactate dehydratase / protein deglycase [EC:4.2.1.130 3.5.1.124]	Y
K05526	astE; succinylglutamate desuccinylase [EC:3.5.1.96]	Y
K05528	OCH1; alpha 1,6-mannosyltransferase [EC:2.4.1.232]	S
K05529	MNN9; mannan polymerase complexes MNN9 subunit [EC:2.4.1.232]	S
K05530	VAN1; mannan polymerase I complex VAN1 subunit [EC:2.4.1.-]	S
K05531	MNN10; mannan polymerase II complex MNN10 subunit [EC:2.4.1.-]	S
K05532	MNN11; mannan polymerase II complex MNN11 subunit [EC:2.4.1.-]	S
K05533	ANP1; mannan polymerase II complex ANP1 subunit [EC:2.4.1.-]	S
K05534	HOC1; mannan polymerase II complex HOC1 subunit [EC:2.4.1.-]	S
K05535	MNN2; alpha 1,2-mannosyltransferase [EC:2.4.1.-]	S
K05536	MNN5; alpha 1,2-mannosyltransferase [EC:2.4.1.-]	S
K05537	KTR6; mannosylphosphate transferase [EC:2.7.8.-]	S
K05538	MNN1; alpha 1,3-mannosyltransferase [EC:2.4.1.-]	S
K05546	GANAB; mannosyl-oligosaccharide alpha-1,3-glucosidase [EC:3.2.1.207]	S
K05572	ndhA; NAD(P)H-quinone oxidoreductase subunit 1 [EC:7.1.1.2]	A
K05573	ndhB; NAD(P)H-quinone oxidoreductase subunit 2 [EC:7.1.1.2]	A
K05574	ndhC; NAD(P)H-quinone oxidoreductase subunit 3 [EC:7.1.1.2]	A
K05575	ndhD; NAD(P)H-quinone oxidoreductase subunit 4 [EC:7.1.1.2]	A
K05576	ndhE; NAD(P)H-quinone oxidoreductase subunit 4L [EC:7.1.1.2]	A
K05577	ndhF; NAD(P)H-quinone oxidoreductase subunit 5 [EC:7.1.1.2]	A
K05578	ndhG; NAD(P)H-quinone oxidoreductase subunit 6 [EC:7.1.1.2]	A
K05579	ndhH; NAD(P)H-quinone oxidoreductase subunit H [EC:7.1.1.2]	A
K05580	ndhI; NAD(P)H-quinone oxidoreductase subunit I [EC:7.1.1.2]	A
K05581	ndhJ; NAD(P)H-quinone oxidoreductase subunit J [EC:7.1.1.2]	A
[truncated: 3,358 more rows]
